# Supplementary material for: Crystal structure of bis­(1,3-di­amino­propane-κ2 N,N′)bis­[2-(4-nitro­phen­yl)acetato-κO]zinc(II)
Source: Acta Crystallogr E Crystallogr Commun. 2015 Dec 6;71(Pt 12):m240–1. doi: 10.1107/S2056989015022380 (PMC4719853; doi:10.1107/S2056989015022380)
Supplement: Supplementary file 1 [file e-71-0m240-sup1.cif]

##############################################################################
#                                                                            #
# This CIF contains the data in a paper accepted for publication in          #
# Acta Crystallographica Section E. It conforms to the requirements of       #
# Notes for Authors for Acta Crystallographica Section E, and has been       #
# peer reviewed under the auspices of the IUCr Commission on Journals.       #
#                                                                            #
# Full details of the Crystallographic Information File format               #
# are given in the paper "The Crystallographic Information File (CIF):       #
# a New Standard Archive File for Crystallography" by S. R. Hall, F. H.      #
# Allen and I. D. Brown [Acta Cryst. (1991), A47, 655-685].                  #
#                                                                            #
# The current version of the core CIF dictionary is obtainable from          #
# ftp://ftp.iucr.org/pub/cif_core.dic.                                       #
#                                                                            #
# Software is freely available for graphical display of the structure(s)     #
# in this CIF. For information consult the CIF software page                 #
# http://www.iucr.org/resources/cif/software.                                #
#                                                                            #
# This file may be used for bona fide research purposes within the           #
# scientific community so long as proper attribution is given to the journal # 
# article from which it was obtained.                                        #
#                                                                            #
##############################################################################
data_I
_database_code_depnum_ccdc_archive 'CCDC 1438434'
_audit_creation_method
;
Olex2 1.2
(compiled 2015.01.26 svn.r3150 for OlexSys, GUI svn.r4998)
;
_journal_date_recd_electronic     2015-10-09
_journal_date_accepted     2015-11-23
_journal_name_full     'Acta Crystallographica, Section E'
_journal_year     2015
_journal_volume     71
_journal_issue     12
_journal_page_first     m240
_journal_page_last     m241
_journal_paper_category     HM
_journal_paper_doi     10.1107/S2056989015022380
_journal_coeditor_code     HG5460
_publ_contact_author_name     'Z. Assefa*'
_publ_contact_author_address
;
1601 E Market St., Department of Chemistry,
North Carolina A & T State University, Greensboro, NC 27411, USA
;
_publ_contact_author_email     'zassefa@ncat.edu'
_publ_contact_author_fax     '336-334-7124'
_publ_contact_author_phone     '336-285-2255'
_publ_section_title
;\
Crystal structure of
bis(1,3-diaminopropane-\k^2^<i>N</i>,<i>N</i>')bis[2-(4-nitrophenyl)acetato-\
\k<i>O</i>]zinc(II)
;
_publ_section_title_footnote     .
loop_
    _publ_author_name
    _publ_author_footnote
    _publ_author_address
    'Roberts, T. J.' .
;
1601 E Market St., Department of Chemistry, North Carolina
A & T State University, Greensboro, NC 27411, USA
;
    'Mehari, T. F.' .
;
1601 E Market St., Department of Chemistry, North Carolina
A & T State University, Greensboro, NC 27411, USA
;
    'Assefa, Z.' .
;
1601 E Market St., Department of Chemistry, North Carolina
A & T State University, Greensboro, NC 27411, USA
;
    'Hamby, T.' .
;
University of South Alabama, Department of Chemistry,
Mobile, AL 36688-0002
;
    'Sykora, R. E.' .
;
University of South Alabama, Department of Chemistry,
Mobile, AL 36688-0002
;
_publ_section_synopsis     .
_chemical_name_systematic
;\
Bis(1,3-diaminopropane-\k^2^<i>N</i>,<i>N</i>')bis[2-(4-\
nitrophenyl)acetato-\k<i>O</i>]zinc(II)
;
_chemical_name_common     ?
_chemical_formula_moiety     'C22 H32 N6 O8 Zn'
_chemical_formula_sum     'C22 H32 N6 O8 Zn'
_chemical_formula_iupac     '[Zn (C8 H6 N O4)2 (C3 H10 N2)2]'
_chemical_formula_weight     573.91
_chemical_melting_point     ?
_space_group_crystal_system     monoclinic
_space_group_name_H-M_alt     'P 21/c'
_space_group_name_Hall     '-P 2ybc'
loop_
    _space_group_symop_id
    _space_group_symop_operation_xyz
    1 'x, y, z'
    2 '-x, y+1/2, -z+1/2'
    3 '-x, -y, -z'
    4 'x, -y-1/2, z-1/2'
_cell_length_a     14.3933(18)
_cell_length_b     11.0261(14)
_cell_length_c     8.2453(11)
_cell_angle_alpha     90.00
_cell_angle_beta     105.119(13)
_cell_angle_gamma     90.00
_cell_volume     1263.3(3)
_cell_formula_units_Z     2
_cell_measurement_reflns_used     2201
_cell_measurement_theta_min     3.1640
_cell_measurement_theta_max     27.2000
_cell_measurement_temperature     180.00(10)
_exptl_crystal_description     ' '
_exptl_crystal_colour     colourless
_exptl_crystal_size_max     0.236
_exptl_crystal_size_mid     0.206
_exptl_crystal_size_min     0.082
_exptl_crystal_density_diffrn     1.509
_exptl_crystal_density_meas     ?
_exptl_crystal_density_method     'not measured'
_exptl_crystal_F_000     600
_exptl_absorpt_coefficient_mu     1.031
_exptl_absorpt_correction_type     multi-scan
_exptl_absorpt_process_details
;
(<i>CrysAlis PRO</i>; Agilent, 2013)
;
_exptl_absorpt_correction_T_min     0.95180
_exptl_absorpt_correction_T_max     1.00000
_exptl_special_details     ?
_diffrn_ambient_temperature     180.00(10)
_diffrn_radiation_type     MoK\a
_diffrn_radiation_wavelength     0.71073
_diffrn_radiation_monochromator     graphite
_diffrn_measurement_device_type     'Agilent Xcalibur, Eos'
_diffrn_measurement_method     '\w scans'
_diffrn_detector_area_resol_mean     16.0514
_diffrn_reflns_number     5782
_diffrn_reflns_av_R_equivalents     0.0271
_diffrn_reflns_theta_min     2.93
_diffrn_reflns_theta_max     25.08
_diffrn_reflns_theta_full     25.08
_diffrn_measured_fraction_theta_max     0.999
_diffrn_measured_fraction_theta_full     0.999
_diffrn_reflns_limit_h_min     -16
_diffrn_reflns_limit_h_max     17
_diffrn_reflns_limit_k_min     -13
_diffrn_reflns_limit_k_max     12
_diffrn_reflns_limit_l_min     -9
_diffrn_reflns_limit_l_max     9
_diffrn_standards_number     ?
_diffrn_standards_interval_count     ?
_diffrn_standards_interval_time     ?
_diffrn_standards_decay_%     ?
_refine_special_details
;
Refinement of <i>F</i>^2^ against ALL reflections. The weighted <i>R</i>-factor
<i>wR</i> and goodness of fit <i>S</i> are based on <i>F</i>^2^, conventional
<i>R</i>-factors <i>R</i> are based on <i>F</i>, with <i>F</i> set to zero for
negative <i>F</i>^2^. The threshold expression of <i>F</i>^2^ >
\s(<i>F</i>^2^) is used only for calculating <i>R</i>-factors(gt) <i>etc</i>.
and is not relevant to the choice of reflections for refinement.
<i>R</i>-factors based on <i>F</i>^2^ are statistically about twice as large
as those based on <i>F</i>, and <i>R</i>- factors based on ALL data will be
even larger.
;
_reflns_number_total     2243
_reflns_number_gt     1858
_reflns_threshold_expression     >2sigma(I)
_refine_ls_structure_factor_coef     Fsqd
_refine_ls_matrix_type     full
_refine_ls_R_factor_all     0.0454
_refine_ls_R_factor_gt     0.0340
_refine_ls_wR_factor_gt     0.0691
_refine_ls_wR_factor_ref     0.0752
_refine_ls_goodness_of_fit_ref     1.057
_refine_ls_restrained_S_all     1.057
_refine_ls_number_reflns     2243
_refine_ls_number_parameters     169
_refine_ls_number_restraints     0
_refine_ls_hydrogen_treatment     constr
_refine_ls_weighting_scheme     calc
_refine_ls_weighting_details
         'calc w=1/[\s^2^(Fo^2^)+(0.0245P)^2^+0.7294P] where P=(Fo^2^+2Fc^2^)/3'
_atom_sites_solution_hydrogens     geom
_atom_sites_solution_primary     iterative
_atom_sites_solution_secondary     difmap
_refine_ls_shift/su_max     0.000
_refine_ls_shift/su_mean     0.000
_refine_diff_density_max     0.244
_refine_diff_density_min     -0.340
_refine_ls_extinction_method     none
_refine_ls_extinction_coef     ?
loop_
    _atom_type_symbol
    _atom_type_description
    _atom_type_scat_dispersion_real
    _atom_type_scat_dispersion_imag
    _atom_type_scat_source
    'C' 'C' 0.0033 0.0016
                         'International Tables Vol C Tables 4.2.6.8 and 6.1.1.4'
    'H' 'H' 0.0000 0.0000
                         'International Tables Vol C Tables 4.2.6.8 and 6.1.1.4'
    'N' 'N' 0.0061 0.0033
                         'International Tables Vol C Tables 4.2.6.8 and 6.1.1.4'
    'O' 'O' 0.0106 0.0060
                         'International Tables Vol C Tables 4.2.6.8 and 6.1.1.4'
    'Zn' 'Zn' 0.2839 1.4301
                         'International Tables Vol C Tables 4.2.6.8 and 6.1.1.4'
_computing_data_collection
;
<i>CrysAlis PRO</i> (Agilent, 2013)
;
_computing_cell_refinement
;
<i>CrysAlis PRO</i> (Agilent, 2013)
;
_computing_data_reduction
;
<i>CrysAlis PRO</i> (Agilent, 2013)
;
_computing_structure_solution
;
<i>Olex2.solve</i> (Bourhis <i>et al.</i>,  2015)
;
_computing_structure_refinement
;
SHELXL97 (Sheldrick, 2008)
;
_computing_molecular_graphics
;
<i>OLEX2</i> (Dolomanov <i>et al.</i>,  2009)
;
_computing_publication_material
;
<i>OLEX2</i> (Dolomanov <i>et al.</i>,  2009)
;
loop_
    _atom_site_type_symbol
    _atom_site_label
    _atom_site_fract_x
    _atom_site_fract_y
    _atom_site_fract_z
    _atom_site_U_iso_or_equiv
    _atom_site_adp_type
    _atom_site_calc_flag
    _atom_site_occupancy
    _atom_site_disorder_assembly
    _atom_site_disorder_group
    Zn Zn1 0.5000 0.5000 1.0000 0.01900(13) Uani d 1 . .
    N N3 1.03741(14) 0.5615(2) 1.3353(2) 0.0256(5) Uani d 1 . .
    O O3 1.06699(12) 0.46346(16) 1.3979(2) 0.0292(4) Uani d 1 . .
    O O2 0.57083(13) 0.64366(17) 0.6651(2) 0.0351(5) Uani d 1 . .
    C C1 0.63039(17) 0.5747(2) 0.7576(3) 0.0205(6) Uani d 1 . .
    C C4 0.84282(17) 0.4574(2) 0.9699(3) 0.0240(6) Uani d 1 . .
    H H4 0.8148 0.3851 0.9235 0.029 Uiso calc 1 . .
    C C3 0.81098(16) 0.5666(2) 0.8894(3) 0.0197(5) Uani d 1 . .
    O O1 0.61567(11) 0.50684(15) 0.8709(2) 0.0243(4) Uani d 1 . .
    O O4 1.07279(15) 0.65867(17) 1.3915(2) 0.0482(6) Uani d 1 . .
    C C6 0.95606(16) 0.5630(2) 1.1840(3) 0.0196(5) Uani d 1 . .
    C C8 0.85334(17) 0.6733(2) 0.9612(3) 0.0244(6) Uani d 1 . .
    H H8 0.8323 0.7468 0.9094 0.029 Uiso calc 1 . .
    C C2 0.73151(16) 0.5702(2) 0.7286(3) 0.0240(6) Uani d 1 . .
    H H2A 0.7364 0.4989 0.6624 0.029 Uiso calc 1 . .
    H H2B 0.7404 0.6409 0.6642 0.029 Uiso calc 1 . .
    C C5 0.91535(17) 0.4548(2) 1.1176(3) 0.0220(6) Uani d 1 . .
    H H5 0.9362 0.3817 1.1710 0.026 Uiso calc 1 . .
    C C7 0.92621(18) 0.6726(2) 1.1082(3) 0.0258(6) Uani d 1 . .
    H H7 0.9545 0.7447 1.1551 0.031 Uiso calc 1 . .
    N N2 0.40460(13) 0.42319(18) 0.7777(2) 0.0230(5) Uani d 1 . .
    H H2C 0.4313 0.4334 0.6913 0.028 Uiso calc 1 . .
    H H2D 0.4002 0.3429 0.7937 0.028 Uiso calc 1 . .
    N N1 0.45008(13) 0.67537(17) 0.9027(2) 0.0210(5) Uani d 1 . .
    H H1A 0.4698 0.7295 0.9863 0.025 Uiso calc 1 . .
    H H1B 0.4800 0.6941 0.8227 0.025 Uiso calc 1 . .
    C C11 0.30623(16) 0.4742(2) 0.7291(3) 0.0222(6) Uani d 1 . .
    H H11A 0.2767 0.4641 0.8214 0.027 Uiso calc 1 . .
    H H11B 0.2679 0.4296 0.6334 0.027 Uiso calc 1 . .
    C C9 0.34572(17) 0.6935(2) 0.8304(3) 0.0273(6) Uani d 1 . .
    H H9A 0.3340 0.7765 0.7918 0.033 Uiso calc 1 . .
    H H9B 0.3122 0.6800 0.9168 0.033 Uiso calc 1 . .
    C C10 0.30620(18) 0.6076(2) 0.6844(3) 0.0277(6) Uani d 1 . .
    H H10A 0.2406 0.6316 0.6301 0.033 Uiso calc 1 . .
    H H10B 0.3437 0.6178 0.6032 0.033 Uiso calc 1 . .
loop_
    _atom_site_aniso_label
    _atom_site_aniso_U_11
    _atom_site_aniso_U_22
    _atom_site_aniso_U_33
    _atom_site_aniso_U_12
    _atom_site_aniso_U_13
    _atom_site_aniso_U_23
    Zn1 0.0173(2) 0.0156(2) 0.0208(2) -0.00001(18) -0.00090(15) 0.00156(17)
    N3 0.0224(11) 0.0271(13) 0.0249(12) 0.0014(11) 0.0017(9) 0.0007(10)
    O3 0.0300(10) 0.0269(10) 0.0277(10) 0.0089(9) 0.0020(8) 0.0051(8)
    O2 0.0287(10) 0.0400(12) 0.0358(11) 0.0111(10) 0.0069(8) 0.0188(9)
    C1 0.0219(12) 0.0209(14) 0.0165(12) -0.0026(12) 0.0010(10) -0.0045(11)
    C4 0.0234(13) 0.0198(14) 0.0287(14) -0.0019(12) 0.0068(11) -0.0044(11)
    C3 0.0165(12) 0.0248(14) 0.0204(13) 0.0009(11) 0.0094(10) 0.0001(11)
    O1 0.0208(9) 0.0283(10) 0.0247(9) 0.0035(8) 0.0074(7) 0.0097(8)
    O4 0.0500(13) 0.0269(11) 0.0486(12) -0.0097(11) -0.0210(10) -0.0022(9)
    C6 0.0162(12) 0.0217(14) 0.0204(13) 0.0009(11) 0.0038(10) 0.0010(11)
    C8 0.0264(13) 0.0195(14) 0.0259(14) 0.0061(12) 0.0043(11) 0.0046(11)
    C2 0.0225(13) 0.0310(15) 0.0190(13) -0.0002(12) 0.0061(10) 0.0012(11)
    C5 0.0223(13) 0.0174(13) 0.0263(14) 0.0013(11) 0.0064(11) 0.0027(11)
    C7 0.0283(14) 0.0186(13) 0.0285(14) -0.0025(12) 0.0039(11) -0.0022(11)
    N2 0.0236(11) 0.0223(12) 0.0224(11) -0.0005(10) 0.0047(9) -0.0013(9)
    N1 0.0235(11) 0.0194(11) 0.0182(10) -0.0007(10) 0.0020(8) 0.0002(9)
    C11 0.0203(12) 0.0263(15) 0.0167(12) -0.0049(11) -0.0012(10) -0.0007(10)
    C9 0.0245(14) 0.0204(14) 0.0335(15) 0.0062(12) 0.0011(11) 0.0008(11)
    C10 0.0217(13) 0.0290(15) 0.0262(14) 0.0012(12) -0.0047(11) 0.0050(11)
_geom_special_details
;
All e.s.d.'s (except the e.s.d. in the dihedral angle between two l.s. planes)
are estimated using the full covariance matrix. The cell e.s.d.'s are taken
into account individually in the estimation of e.s.d.'s in distances, angles
and torsion angles; correlations between e.s.d.'s in cell parameters are only
used when they are defined by crystal symmetry. An approximate (isotropic)
treatment of cell e.s.d.'s is used for estimating e.s.d.'s involving l.s.
planes.
;
loop_
    _geom_bond_atom_site_label_1
    _geom_bond_atom_site_label_2
    _geom_bond_site_symmetry_2
    _geom_bond_distance
    _geom_bond_publ_flag
    Zn1 O1 . 2.1989(16) ?
    Zn1 O1 3_667 2.1989(16) ?
    Zn1 N2 . 2.1565(18) ?
    Zn1 N2 3_667 2.1565(18) ?
    Zn1 N1 3_667 2.1444(19) ?
    Zn1 N1 . 2.1444(19) ?
    N3 O3 . 1.226(3) ?
    N3 O4 . 1.224(3) ?
    N3 C6 . 1.472(3) ?
    O2 C1 . 1.246(3) ?
    C1 O1 . 1.257(3) ?
    C1 C2 . 1.536(3) ?
    C4 H4 . 0.9300 ?
    C4 C3 . 1.394(3) ?
    C4 C5 . 1.382(3) ?
    C3 C8 . 1.384(3) ?
    C3 C2 . 1.509(3) ?
    C6 C5 . 1.378(3) ?
    C6 C7 . 1.377(3) ?
    C8 H8 . 0.9300 ?
    C8 C7 . 1.381(3) ?
    C2 H2A . 0.9700 ?
    C2 H2B . 0.9700 ?
    C5 H5 . 0.9300 ?
    C7 H7 . 0.9300 ?
    N2 H2C . 0.9000 ?
    N2 H2D . 0.9000 ?
    N2 C11 . 1.478(3) ?
    N1 H1A . 0.9000 ?
    N1 H1B . 0.9000 ?
    N1 C9 . 1.478(3) ?
    C11 H11A . 0.9700 ?
    C11 H11B . 0.9700 ?
    C11 C10 . 1.517(3) ?
    C9 H9A . 0.9700 ?
    C9 H9B . 0.9700 ?
    C9 C10 . 1.520(3) ?
    C10 H10A . 0.9700 ?
    C10 H10B . 0.9700 ?
loop_
    _geom_angle_atom_site_label_1
    _geom_angle_atom_site_label_2
    _geom_angle_atom_site_label_3
    _geom_angle_site_symmetry_1
    _geom_angle_site_symmetry_3
    _geom_angle
    _geom_angle_publ_flag
    O1 Zn1 O1 3_667 . 180.00(9) ?
    N2 Zn1 O1 . 3_667 90.20(7) ?
    N2 Zn1 O1 3_667 . 90.20(7) ?
    N2 Zn1 O1 . . 89.80(7) ?
    N2 Zn1 O1 3_667 3_667 89.80(7) ?
    N2 Zn1 N2 3_667 . 180.0 ?
    N1 Zn1 O1 3_667 . 89.43(7) ?
    N1 Zn1 O1 . . 90.57(7) ?
    N1 Zn1 O1 . 3_667 89.43(7) ?
    N1 Zn1 O1 3_667 3_667 90.57(7) ?
    N1 Zn1 N2 . . 87.65(7) ?
    N1 Zn1 N2 3_667 3_667 87.65(7) ?
    N1 Zn1 N2 3_667 . 92.35(7) ?
    N1 Zn1 N2 . 3_667 92.35(7) ?
    N1 Zn1 N1 3_667 . 180.0 ?
    O3 N3 C6 . . 118.6(2) ?
    O4 N3 O3 . . 123.2(2) ?
    O4 N3 C6 . . 118.2(2) ?
    O2 C1 O1 . . 126.5(2) ?
    O2 C1 C2 . . 116.9(2) ?
    O1 C1 C2 . . 116.5(2) ?
    C3 C4 H4 . . 119.4 ?
    C5 C4 H4 . . 119.4 ?
    C5 C4 C3 . . 121.1(2) ?
    C4 C3 C2 . . 121.4(2) ?
    C8 C3 C4 . . 118.5(2) ?
    C8 C3 C2 . . 120.1(2) ?
    C1 O1 Zn1 . . 132.51(15) ?
    C5 C6 N3 . . 119.3(2) ?
    C7 C6 N3 . . 118.6(2) ?
    C7 C6 C5 . . 122.0(2) ?
    C3 C8 H8 . . 119.3 ?
    C7 C8 C3 . . 121.3(2) ?
    C7 C8 H8 . . 119.3 ?
    C1 C2 H2A . . 108.9 ?
    C1 C2 H2B . . 108.9 ?
    C3 C2 C1 . . 113.32(19) ?
    C3 C2 H2A . . 108.9 ?
    C3 C2 H2B . . 108.9 ?
    H2A C2 H2B . . 107.7 ?
    C4 C5 H5 . . 120.8 ?
    C6 C5 C4 . . 118.5(2) ?
    C6 C5 H5 . . 120.8 ?
    C6 C7 C8 . . 118.6(2) ?
    C6 C7 H7 . . 120.7 ?
    C8 C7 H7 . . 120.7 ?
    Zn1 N2 H2C . . 108.4 ?
    Zn1 N2 H2D . . 108.4 ?
    H2C N2 H2D . . 107.4 ?
    C11 N2 Zn1 . . 115.69(14) ?
    C11 N2 H2C . . 108.4 ?
    C11 N2 H2D . . 108.4 ?
    Zn1 N1 H1A . . 107.7 ?
    Zn1 N1 H1B . . 107.7 ?
    H1A N1 H1B . . 107.1 ?
    C9 N1 Zn1 . . 118.60(15) ?
    C9 N1 H1A . . 107.7 ?
    C9 N1 H1B . . 107.7 ?
    N2 C11 H11A . . 109.2 ?
    N2 C11 H11B . . 109.2 ?
    N2 C11 C10 . . 112.0(2) ?
    H11A C11 H11B . . 107.9 ?
    C10 C11 H11A . . 109.2 ?
    C10 C11 H11B . . 109.2 ?
    N1 C9 H9A . . 109.3 ?
    N1 C9 H9B . . 109.3 ?
    N1 C9 C10 . . 111.5(2) ?
    H9A C9 H9B . . 108.0 ?
    C10 C9 H9A . . 109.3 ?
    C10 C9 H9B . . 109.3 ?
    C11 C10 C9 . . 115.8(2) ?
    C11 C10 H10A . . 108.3 ?
    C11 C10 H10B . . 108.3 ?
    C9 C10 H10A . . 108.3 ?
    C9 C10 H10B . . 108.3 ?
    H10A C10 H10B . . 107.4 ?
loop_
    _geom_torsion_atom_site_label_1
    _geom_torsion_atom_site_label_2
    _geom_torsion_atom_site_label_3
    _geom_torsion_atom_site_label_4
    _geom_torsion_site_symmetry_1
    _geom_torsion_site_symmetry_2
    _geom_torsion_site_symmetry_3
    _geom_torsion_site_symmetry_4
    _geom_torsion
    _geom_torsion_publ_flag
    Zn1 N2 C11 C10 . . . . 63.2(2) ?
    Zn1 N1 C9 C10 . . . . -59.0(2) ?
    N3 C6 C5 C4 . . . . -176.2(2) ?
    N3 C6 C7 C8 . . . . 176.5(2) ?
    O3 N3 C6 C5 . . . . 0.2(3) ?
    O3 N3 C6 C7 . . . . -176.5(2) ?
    O2 C1 O1 Zn1 . . . . -15.1(4) ?
    O2 C1 C2 C3 . . . . 138.9(2) ?
    C4 C3 C8 C7 . . . . 0.7(4) ?
    C4 C3 C2 C1 . . . . 86.7(3) ?
    C3 C4 C5 C6 . . . . -0.2(4) ?
    C3 C8 C7 C6 . . . . -0.4(4) ?
    O1 Zn1 N2 C11 3_667 . . . 43.83(16) ?
    O1 Zn1 N2 C11 . . . . -136.17(16) ?
    O1 Zn1 N1 C9 3_667 . . . -45.65(17) ?
    O1 Zn1 N1 C9 . . . . 134.35(17) ?
    O1 C1 C2 C3 . . . . -42.2(3) ?
    O4 N3 C6 C5 . . . . 179.6(2) ?
    O4 N3 C6 C7 . . . . 2.9(3) ?
    C8 C3 C2 C1 . . . . -92.6(3) ?
    C2 C1 O1 Zn1 . . . . 166.11(15) ?
    C2 C3 C8 C7 . . . . -180.0(2) ?
    C5 C4 C3 C8 . . . . -0.3(4) ?
    C5 C4 C3 C2 . . . . -179.7(2) ?
    C5 C6 C7 C8 . . . . -0.1(4) ?
    C7 C6 C5 C4 . . . . 0.4(4) ?
    N2 Zn1 O1 C1 . . . . 74.1(2) ?
    N2 Zn1 O1 C1 3_667 . . . -105.9(2) ?
    N2 Zn1 N1 C9 3_667 . . . -135.43(17) ?
    N2 Zn1 N1 C9 . . . . 44.58(17) ?
    N2 C11 C10 C9 . . . . -70.8(3) ?
    N1 Zn1 O1 C1 3_667 . . . 166.4(2) ?
    N1 Zn1 O1 C1 . . . . -13.6(2) ?
    N1 Zn1 N2 C11 3_667 . . . 134.41(16) ?
    N1 Zn1 N2 C11 . . . . -45.59(16) ?
    N1 C9 C10 C11 . . . . 67.2(3) ?
loop_
    _geom_hbond_atom_site_label_D
    _geom_hbond_atom_site_label_H
    _geom_hbond_atom_site_label_A
    _geom_hbond_site_symmetry_A
    _geom_hbond_distance_DH
    _geom_hbond_distance_HA
    _geom_hbond_distance_DA
    _geom_hbond_angle_DHA
    N1 H1B O2 . 0.90 2.14 2.959(3) 150.3
    N1 H1A O2 4_576 0.90 2.26 3.118(3) 158.3
    N2 H2D O2 2_646 0.90 2.25 3.124(3) 165.4
    C10 H10A O4 1_454 0.97 2.70 3.634(3) 160.5
    C7 H7 O3 2_757 0.93 2.46 3.209(3) 138.1
_iucr_refine_instructions_details
;
TITL
CELL 0.71073 14.393252 11.026139 8.245296 90 105.1187 90
ZERR 2 0.001833 0.00143 0.001143 0 0.0133 0
LATT 1
SYMM -X,0.5+Y,0.5-Z
SFAC C H N O Zn
UNIT 44 64 12 16 2
L.S. 4
PLAN  5
MORE -1
BOND $H
CONF
fmap 2
acta 52
OMIT 1 1 0
REM <olex2.extras>
REM <HklSrc "%.\\Zeri4_0627.hkl">
REM </olex2.extras>
WGHT    0.024500    0.729400
FVAR       3.59710
ZN1   5    0.500000    0.500000    1.000000    10.50000    0.01729    0.01559 =
         0.02082    0.00156   -0.00090   -0.00001
N3    3    1.037408    0.561544    1.335253    11.00000    0.02241    0.02707 =
         0.02491    0.00072    0.00170    0.00143
O3    4    1.066990    0.463455    1.397944    11.00000    0.02996    0.02689 =
         0.02766    0.00509    0.00205    0.00892
O2    4    0.570829    0.643660    0.665080    11.00000    0.02872    0.04000 =
         0.03576    0.01875    0.00691    0.01105
C1    1    0.630386    0.574704    0.757573    11.00000    0.02189    0.02092 =
         0.01652   -0.00450    0.00103   -0.00258
C4    1    0.842823    0.457437    0.969939    11.00000    0.02343    0.01984 =
         0.02867   -0.00439    0.00678   -0.00194
AFIX  43
H4    2    0.814799    0.385104    0.923488    11.00000   -1.20000
AFIX   0
C3    1    0.810978    0.566648    0.889437    11.00000    0.01651    0.02479 =
         0.02045    0.00014    0.00943    0.00087
O1    4    0.615670    0.506840    0.870889    11.00000    0.02078    0.02833 =
         0.02472    0.00966    0.00742    0.00354
O4    4    1.072792    0.658667    1.391500    11.00000    0.05003    0.02689 =
         0.04862   -0.00218   -0.02100   -0.00967
C6    1    0.956060    0.562994    1.183966    11.00000    0.01624    0.02172 =
         0.02040    0.00101    0.00379    0.00091
C8    1    0.853335    0.673263    0.961229    11.00000    0.02645    0.01950 =
         0.02594    0.00463    0.00426    0.00611
AFIX  43
H8    2    0.832280    0.746828    0.909391    11.00000   -1.20000
AFIX   0
C2    1    0.731506    0.570185    0.728591    11.00000    0.02250    0.03105 =
         0.01896    0.00116    0.00608   -0.00021
AFIX  23
H2A   2    0.736364    0.498866    0.662414    11.00000   -1.20000
H2B   2    0.740355    0.640880    0.664210    11.00000   -1.20000
AFIX   0
C5    1    0.915350    0.454781    1.117648    11.00000    0.02235    0.01741 =
         0.02633    0.00272    0.00638    0.00132
AFIX  43
H5    2    0.936188    0.381658    1.171032    11.00000   -1.20000
AFIX   0
C7    1    0.926212    0.672622    1.108243    11.00000    0.02833    0.01861 =
         0.02846   -0.00221    0.00390   -0.00254
AFIX  43
H7    2    0.954531    0.744699    1.155112    11.00000   -1.20000
AFIX   0
N2    3    0.404603    0.423190    0.777660    11.00000    0.02360    0.02226 =
         0.02241   -0.00133    0.00470   -0.00051
AFIX  23
H2C   2    0.431309    0.433362    0.691310    11.00000   -1.20000
H2D   2    0.400223    0.342877    0.793702    11.00000   -1.20000
AFIX   0
N1    3    0.450083    0.675367    0.902658    11.00000    0.02348    0.01937 =
         0.01823    0.00021    0.00202   -0.00069
AFIX  23
H1A   2    0.469796    0.729502    0.986267    11.00000   -1.20000
H1B   2    0.479964    0.694082    0.822708    11.00000   -1.20000
AFIX   0
C11   1    0.306231    0.474154    0.729114    11.00000    0.02026    0.02633 =
         0.01667   -0.00074   -0.00122   -0.00492
AFIX  23
H11A  2    0.276669    0.464070    0.821371    11.00000   -1.20000
H11B  2    0.267913    0.429646    0.633389    11.00000   -1.20000
AFIX   0
C9    1    0.345717    0.693462    0.830407    11.00000    0.02449    0.02037 =
         0.03353    0.00081    0.00107    0.00622
AFIX  23
H9A   2    0.334016    0.776544    0.791804    11.00000   -1.20000
H9B   2    0.312217    0.679987    0.916780    11.00000   -1.20000
AFIX   0
C10   1    0.306200    0.607649    0.684441    11.00000    0.02169    0.02904 =
         0.02616    0.00503   -0.00472    0.00119
AFIX  23
H10A  2    0.240608    0.631569    0.630120    11.00000   -1.20000
H10B  2    0.343680    0.617789    0.603185    11.00000   -1.20000
HKLF 4
REM
REM R1 =  0.0340 for   1858 Fo > 4sig(Fo)  and  0.0454 for all   2243 data
REM    169 parameters refined using      0 restraints
END
WGHT      0.0245      0.7294
REM Highest difference peak  0.244,  deepest hole -0.340,  1-sigma level  0.065
Q1    1   0.5583  0.5092  0.8924  11.00000  0.05    0.24
Q2    1   0.7766  0.5659  0.8125  11.00000  0.05    0.24
Q3    1   0.3048  0.5442  0.7166  11.00000  0.05    0.23
Q4    1   0.4167  0.3364  0.5898  11.00000  0.05    0.22
Q5    1   0.7715  0.5693  0.5967  11.00000  0.05    0.21
REM The information below was added by Olex2.
REM
REM R1 = 0.0340 for 1858 Fo > 4sig(Fo) and 0.0454 for all 6059 data
REM n/a parameters refined using n/a restraints
REM Highest difference peak 0.24, deepest hole -0.34
REM Mean Shift 0, Max Shift 0.000.
REM +++ Tabular Listing of Refinement Information +++
REM R1_all = 0.0454
REM R1_gt = 0.0340
REM wR_ref = 0.0752
REM GOOF = 1.057
REM Shift_max = 0.000
REM Shift_mean = 0
REM Reflections_all = 6059
REM Reflections_gt = 1858
REM Parameters = n/a
REM Hole = -0.34
REM Peak = 0.24
REM Flack = n/a
;
