# Supplementary material for: Crystal structure of bis­(1,3-di­amino­propane-κ2 N,N′)bis­[2-(4-nitro­phen­yl)acetato-κO]zinc(II)
Source: Acta Crystallogr E Crystallogr Commun. 2015 Dec 6;71(Pt 12):m240–1. doi: 10.1107/S2056989015022380 (PMC4719853; doi:10.1107/S2056989015022380)
Supplement: Supplementary file 3 [file e-71-0m240-Isup3.hkl]

# 
# h,k,l, Fc-squared, Fo-squared, sigma(Fo-squared) and status flag 
# 
data_I
_shelx_title ' ' 
_shelx_refln_list_code          4 
_shelx_F_calc_maximum      294.53 
_exptl_crystal_F_000       600.00 
_reflns_d_resolution_high  0.8382 
 
loop_ 
 _symmetry_equiv_pos_as_xyz 
 'x, y, z' 
 '-x, y+1/2, -z+1/2' 
 '-x, -y, -z' 
 'x, -y-1/2, z-1/2' 
 
_cell_length_a    14.3933 
_cell_length_b    11.0261 
_cell_length_c     8.2453 
_cell_angle_alpha  90.000 
_cell_angle_beta  105.119 
_cell_angle_gamma  90.000 
 
_shelx_F_squared_multiplier     1.000 
 
loop_ 
 _refln_index_h 
 _refln_index_k 
 _refln_index_l 
 _refln_F_squared_calc 
 _refln_F_squared_meas 
 _refln_F_squared_sigma 
 _refln_observed_status 
   2   0   0    11789.00    11173.89     60.81 o 
   3   0   0      332.63      306.98     12.68 o 
   4   0   0      185.19      221.15     12.62 o 
   5   0   0     2886.95     2900.03     49.27 o 
   6   0   0       85.13      110.44     15.67 o 
   7   0   0     2963.64     2868.65     58.37 o 
   8   0   0      574.83      676.67     30.39 o 
   9   0   0     7430.74     7380.50    106.08 o 
  10   0   0      133.95      151.86     16.75 o 
  11   0   0      713.65      740.46     37.63 o 
  12   0   0      640.57      689.58     64.19 o 
  13   0   0       83.87       56.18     18.53 o 
  14   0   0      693.07      667.59     49.51 o 
  15   0   0      378.27      388.60     32.95 o 
  16   0   0      489.16      452.22     36.71 o 
   2   1   0      263.42      243.27      5.33 o 
   3   1   0      120.18      145.15      6.58 o 
   4   1   0     1650.43     1786.60     22.95 o 
   5   1   0        2.93       16.21      3.97 o 
   6   1   0      147.82      140.30     11.87 o 
   7   1   0      913.73      950.94     26.79 o 
   8   1   0     1473.74     1513.16     31.92 o 
   9   1   0       55.25       61.47      7.41 o 
  10   1   0        0.19        3.48      4.41 o 
  11   1   0        5.80        7.15      4.60 o 
  12   1   0        4.76        7.64      6.08 o 
  13   1   0        6.47       10.55      6.00 o 
  14   1   0       61.96       56.13      8.94 o 
  15   1   0        6.08       19.21      6.78 o 
  16   1   0        0.22        5.53      7.29 o 
   0   2   0    30738.13    28115.79    149.79 o 
   1   2   0      442.32      468.77      7.72 o 
   2   2   0     1447.90     1412.47     22.64 o 
   3   2   0        8.91       14.21      3.74 o 
   4   2   0     1448.20     1471.22     18.36 o 
   5   2   0      710.84      696.70     14.43 o 
   6   2   0      536.46      540.20     18.10 o 
   7   2   0     2258.11     2241.98     47.16 o 
   8   2   0     1343.30     1309.18     80.98 o 
   9   2   0     6704.35     6746.10     80.34 o 
  10   2   0     2354.18     2336.63     44.50 o 
  11   2   0     1035.78     1001.33     30.82 o 
  12   2   0      194.52      173.32     14.55 o 
  13   2   0      269.08      273.80     17.86 o 
  14   2   0       54.25       43.97      7.94 o 
  15   2   0      585.21      600.41     35.41 o 
  16   2   0      421.08      455.56     32.06 o 
   1   3   0     2429.89     2453.63     20.80 o 
   2   3   0     5386.41     5260.75     36.55 o 
   3   3   0      344.12      338.20     13.25 o 
   4   3   0      582.27      573.17     14.26 o 
   5   3   0      283.69      331.00     11.82 o 
   6   3   0      364.03      442.33     19.47 o 
   7   3   0      203.25      227.46     11.58 o 
   8   3   0       33.04       30.37     12.16 o 
   9   3   0        3.94        1.60      4.24 o 
  10   3   0      130.48      125.73     13.04 o 
  11   3   0        0.90        1.27      3.97 o 
  12   3   0      111.56       99.53     10.31 o 
  13   3   0       54.11       50.79      8.64 o 
  14   3   0      356.49      352.66     27.04 o 
  15   3   0       73.66       61.39     27.47 o 
  16   3   0        0.12       -8.62      8.62 o 
   0   4   0     1004.47      928.07     19.43 o 
   1   4   0     1186.78     1107.37     15.92 o 
   2   4   0     1449.97     1415.92     21.84 o 
   3   4   0     1121.51     1079.43     22.06 o 
   4   4   0     1115.71     1052.10     20.58 o 
   5   4   0     1759.76     1745.00     44.47 o 
   6   4   0     3050.94     3168.35     51.28 o 
   7   4   0     2911.25     2761.28    115.17 o 
   8   4   0     2751.61     2700.64     77.37 o 
   9   4   0     2205.63     2168.48     91.65 o 
  10   4   0     1121.42     1097.37     68.75 o 
  11   4   0      594.10      527.61     35.57 o 
  12   4   0      322.05      328.73     48.39 o 
  13   4   0      136.64      138.76     25.31 o 
  14   4   0      156.47      165.86     18.98 o 
  15   4   0      246.03      226.35     27.86 o 
   1   5   0     1190.47     1321.06     16.62 o 
   2   5   0      614.54      709.22     14.86 o 
   3   5   0        5.31        9.95      3.26 o 
   4   5   0      895.22      858.28     31.39 o 
   5   5   0      341.66      393.80     22.53 o 
   6   5   0      379.44      436.95     19.64 o 
   7   5   0       17.17       21.91      8.47 o 
   8   5   0       59.80       63.15      7.45 o 
   9   5   0       87.42       73.68     16.15 o 
  10   5   0      367.68      397.37     41.87 o 
  11   5   0      121.03      111.06     23.83 o 
  12   5   0        3.00       -0.20      9.59 o 
  13   5   0       58.13       60.33     13.92 o 
  14   5   0      122.72       94.24     28.06 o 
  15   5   0      361.52      416.32     31.28 o 
   0   6   0     3824.61     3891.78     56.58 o 
   1   6   0     2211.65     2188.92     30.04 o 
   2   6   0     3666.40     3820.78     35.30 o 
   3   6   0     2578.32     2636.83     70.53 o 
   4   6   0      189.83      135.28     20.05 o 
   5   6   0     2981.99     3356.14    100.08 o 
   6   6   0      309.21      300.06     18.47 o 
   7   6   0     1209.60     1234.90     54.64 o 
   8   6   0      359.10      337.83     23.36 o 
   9   6   0      257.18      253.11     33.99 o 
  10   6   0      263.87      248.75     35.37 o 
  11   6   0      326.54      304.05     40.65 o 
  12   6   0      901.32      928.20     52.55 o 
  13   6   0       29.41        6.58      9.24 o 
  14   6   0     1021.45      946.70     57.03 o 
   1   7   0      115.16      134.95      8.26 o 
   2   7   0       18.50       13.05      2.59 o 
   3   7   0      123.89      107.98      9.34 o 
   4   7   0      515.25      499.13     39.83 o 
   5   7   0        5.87       -0.89      6.92 o 
   6   7   0        0.53        2.39      5.09 o 
   7   7   0        0.99       -0.52      5.25 o 
   8   7   0      118.63      117.03     22.90 o 
   9   7   0      186.93      177.68     29.62 o 
  10   7   0        0.84      -13.62     13.62 o 
  11   7   0       56.72       38.39     16.38 o 
  12   7   0      315.88      369.63     47.17 o 
  13   7   0       41.18        9.82     15.38 o 
  14   7   0        4.34       11.22     24.62 o 
   0   8   0      386.87      371.02     20.59 o 
   1   8   0     3254.99     3170.03     49.91 o 
   2   8   0      304.25      289.45     14.31 o 
   3   8   0      987.40      990.56     28.74 o 
   4   8   0      991.78      993.35     28.66 o 
   5   8   0      890.83      953.38     60.19 o 
   6   8   0      735.14      723.34     53.75 o 
   7   8   0      247.29      268.31     34.02 o 
   8   8   0     1141.66      982.92     68.06 o 
   9   8   0      131.85      146.04     28.30 o 
  10   8   0     1760.03     1876.55    101.29 o 
  11   8   0      517.23      577.21     58.58 o 
  12   8   0      308.49      299.37     44.75 o 
  13   8   0       25.45       44.59     20.61 o 
   1   9   0        9.63        8.40      4.02 o 
   2   9   0      308.24      314.69     16.39 o 
   3   9   0        1.02        3.49      3.42 o 
   4   9   0       60.76       53.86     16.15 o 
   5   9   0       44.09       57.30     17.78 o 
   6   9   0       57.03       52.44     15.61 o 
   7   9   0      216.12      201.06     31.87 o 
   8   9   0       63.63       53.08     16.85 o 
   9   9   0        6.32        2.81      9.47 o 
  10   9   0      144.13      140.61     29.36 o 
  11   9   0        7.11       17.60     15.58 o 
  12   9   0        0.26       20.06     14.80 o 
   0  10   0        8.04        5.30      8.93 o 
   1  10   0     3006.30     2999.75     79.72 o 
   2  10   0       62.78       38.75     12.77 o 
   3  10   0      193.66      204.33     30.75 o 
   4  10   0      366.12      422.65     44.17 o 
   5  10   0      387.04      442.72     46.32 o 
   6  10   0     1219.67     1031.09     72.02 o 
   7  10   0      323.77      276.91     38.71 o 
   8  10   0     1348.52     1315.51     85.09 o 
   9  10   0       86.42       90.74     24.37 o 
  10  10   0      690.17      601.94     61.32 o 
   1  11   0      232.91      231.81     24.18 o 
   2  11   0       58.27       54.77     19.10 o 
   3  11   0        7.50      -11.89     13.77 o 
   4  11   0       87.21      123.14     25.77 o 
   5  11   0       96.51      127.38     27.72 o 
   6  11   0       22.66       32.06     14.98 o 
   7  11   0        1.56       26.93     15.20 o 
   8  11   0       60.95       38.37     17.57 o 
   9  11   0        4.54        9.96     13.01 o 
   0  12   0      931.91      905.85     69.49 o 
   1  12   0      841.56      933.96     49.70 o 
   2  12   0      524.05      658.80     60.42 o 
   3  12   0      328.62      386.11     46.25 o 
   4  12   0      168.28      173.60     31.45 o 
   5  12   0       53.86       64.51     18.88 o 
   6  12   0       83.29       81.25     22.74 o 
   1  13   0        7.07       17.69     13.13 o 
   2  13   0       81.79       64.96     20.22 o 
 -16   1   1      332.86      319.30     25.87 o 
 -15   1   1      482.59      553.72     26.52 o 
 -14   1   1      137.41      127.06     12.63 o 
 -13   1   1      568.62      586.39     34.03 o 
 -12   1   1     1840.25     1846.81     43.16 o 
 -11   1   1      538.33      517.87     14.06 o 
 -10   1   1      167.50      145.53     10.90 o 
  -9   1   1      371.36      354.71     15.07 o 
  -8   1   1     3779.18     3609.69     38.06 o 
  -7   1   1     2827.14     2857.97     32.23 o 
  -6   1   1    12373.53    12397.33     87.86 o 
  -5   1   1      186.68      165.42      7.47 o 
  -4   1   1      539.46      639.43     17.76 o 
  -3   1   1     7852.50     7501.14     39.65 o 
  -2   1   1     3465.89     3293.34     24.82 o 
  -1   1   1     2909.72     2811.53     17.73 o 
   0   1   1    10085.80     9597.20     65.83 o 
   1   1   1     6090.92     6087.94     44.81 o 
   2   1   1      357.09      400.95      6.06 o 
   3   1   1    11644.50    11322.93     58.94 o 
   4   1   1     1004.36     1011.36     15.12 o 
   5   1   1      441.59      374.27      8.90 o 
   6   1   1      858.32      861.49     14.62 o 
   7   1   1      411.42      374.55     15.19 o 
   8   1   1     1890.89     1854.32     42.20 o 
   9   1   1     4090.53     4128.27     59.10 o 
  10   1   1     2979.54     3027.01     59.00 o 
  11   1   1      174.75      185.53     14.14 o 
  12   1   1       80.56       74.88      9.88 o 
  13   1   1       42.34       36.33      7.59 o 
  14   1   1      339.08      302.04     20.39 o 
  15   1   1      219.15      229.12     18.44 o 
 -16   2   1      117.06      124.77     16.38 o 
 -15   2   1        4.97       -1.17      6.05 o 
 -14   2   1      220.93      232.07     18.86 o 
 -13   2   1        8.49        0.25      5.98 o 
 -12   2   1      112.20      110.37     10.70 o 
 -11   2   1      215.95      183.02     14.27 o 
 -10   2   1        9.05        8.01      5.11 o 
  -9   2   1      456.79      470.31     19.96 o 
  -8   2   1      106.78      106.83     10.57 o 
  -7   2   1      137.20      138.81     10.67 o 
  -6   2   1      292.78      319.13     12.36 o 
  -5   2   1        0.63        2.88      1.69 o 
  -4   2   1     1437.07     1374.14     40.29 o 
  -3   2   1       58.65       60.44      7.12 o 
  -2   2   1     8068.31     7858.92     67.02 o 
  -1   2   1     6298.81     6528.53     32.97 o 
   0   2   1     1938.52     2001.92     16.88 o 
   1   2   1     2682.06     2730.59     20.66 o 
   2   2   1       14.88        6.37      2.13 o 
   3   2   1       58.89       70.41      3.84 o 
   4   2   1      816.34      872.25     11.43 o 
   5   2   1      303.85      343.65      7.43 o 
   6   2   1     1137.71     1179.00     22.35 o 
   7   2   1      144.87      139.46      8.42 o 
   8   2   1       68.97       62.83      8.45 o 
   9   2   1      209.64      223.61     15.87 o 
  10   2   1      119.47      107.34     11.90 o 
  11   2   1      863.33      835.58     29.41 o 
  12   2   1      112.17       96.40     11.06 o 
  13   2   1        0.15        2.34      5.02 o 
  14   2   1       30.75       25.14      7.11 o 
  15   2   1       23.93       30.14      7.62 o 
 -16   3   1      647.15      670.57     41.93 o 
 -15   3   1      957.73      937.17     56.18 o 
 -14   3   1      173.35      169.67     18.59 o 
 -13   3   1      611.58      636.93     26.59 o 
 -12   3   1      807.24      840.68     34.29 o 
 -11   3   1      466.13      513.32     22.88 o 
 -10   3   1      995.67     1039.03     34.61 o 
  -9   3   1      558.95      545.80     23.22 o 
  -8   3   1     1268.02     1215.14     31.18 o 
  -7   3   1     1659.55     1622.22     54.39 o 
  -6   3   1     3102.01     3165.07     81.66 o 
  -5   3   1     1143.47     1090.60     23.65 o 
  -4   3   1     1302.50     1227.13     63.22 o 
  -3   3   1     1057.47     1055.34     29.84 o 
  -2   3   1      360.06      351.66     12.23 o 
  -1   3   1     1688.75     1769.34     21.81 o 
   0   3   1     2316.79     2481.41     23.23 o 
   1   3   1     5494.21     5548.68     33.58 o 
   2   3   1     3311.83     3274.27     30.37 o 
   3   3   1     2192.99     2085.50     20.98 o 
   4   3   1      657.10      633.48     13.17 o 
   5   3   1      151.76      123.61      6.66 o 
   6   3   1       51.67       33.15      3.07 o 
   7   3   1     1666.51     1619.62     27.73 o 
   8   3   1     2429.64     2377.43     48.11 o 
   9   3   1     3547.15     3523.90     61.72 o 
  10   3   1     3564.87     3563.30     65.09 o 
  11   3   1      851.87      814.63     32.87 o 
  12   3   1      697.16      703.95     32.13 o 
  13   3   1      410.88      451.36     23.94 o 
  14   3   1      241.19      267.88     19.21 o 
  15   3   1      344.60      396.19     30.11 o 
 -16   4   1      502.59      494.79     33.97 o 
 -15   4   1      600.85      575.19     35.33 o 
 -14   4   1      374.75      374.87     29.54 o 
 -13   4   1      144.35      154.99     21.84 o 
 -12   4   1      236.95      231.51     38.22 o 
 -11   4   1       85.15      100.72     22.33 o 
 -10   4   1       52.27       27.16     13.22 o 
  -9   4   1      500.33      470.42     42.75 o 
  -8   4   1       56.25       50.80      8.76 o 
  -7   4   1     2866.24     2963.41     75.06 o 
  -6   4   1      545.21      609.52     40.95 o 
  -5   4   1     1097.82     1157.03     18.04 o 
  -4   4   1      577.64      627.92     20.90 o 
  -3   4   1      161.77      163.79      8.63 o 
  -2   4   1     1462.25     1532.47     23.92 o 
  -1   4   1     2163.42     2284.04     23.78 o 
   0   4   1      195.65      198.39      6.41 o 
   1   4   1      548.51      604.48     13.76 o 
   2   4   1     8705.30     9266.38     69.00 o 
   3   4   1      683.73      763.99     13.56 o 
   4   4   1     1520.27     1663.02     29.97 o 
   5   4   1      384.80      411.43     13.62 o 
   6   4   1      112.46       91.88      8.00 o 
   7   4   1      205.91      201.87      7.72 o 
   8   4   1       25.76       23.62      4.32 o 
   9   4   1       20.44       18.48     16.70 o 
  10   4   1      839.65      851.52     48.59 o 
  11   4   1     2363.47     2361.27     77.14 o 
  12   4   1      699.04      788.42     46.75 o 
  13   4   1      194.16      187.44     24.41 o 
  14   4   1       18.33        9.47      7.84 o 
  15   4   1       55.52       41.81     10.92 o 
 -15   5   1      438.85      390.19     29.85 o 
 -14   5   1      372.86      393.76     36.63 o 
 -13   5   1       28.46       25.58     13.98 o 
 -12   5   1        5.65        0.61     14.79 o 
 -11   5   1      230.44      252.95     34.98 o 
 -10   5   1      457.28      366.07     39.54 o 
  -9   5   1     1358.45     1389.91     31.27 o 
  -8   5   1     3144.62     2873.58    188.12 o 
  -7   5   1     1657.95     1660.24     74.40 o 
  -6   5   1     2574.10     2551.68     41.87 o 
  -5   5   1     1622.44     1585.84     24.58 o 
  -4   5   1      513.95      435.51     17.76 o 
  -3   5   1      606.20      544.58     18.56 o 
  -2   5   1     2064.65     1962.16     26.22 o 
  -1   5   1     5079.70     4927.41     48.04 o 
   0   5   1     6560.82     6598.92     69.48 o 
   1   5   1     3736.01     3649.57     37.32 o 
   2   5   1     2082.95     2073.49     31.44 o 
   3   5   1     2582.35     2619.35     37.55 o 
   4   5   1      783.18      709.41     25.61 o 
   5   5   1     1377.77     1402.36     31.82 o 
   6   5   1      925.95      928.10     24.21 o 
   7   5   1       99.51       91.31      9.79 o 
   8   5   1      416.16      387.84     11.05 o 
   9   5   1      261.71      240.77     23.38 o 
  10   5   1      234.97      202.73     29.04 o 
  11   5   1      873.74      895.63     84.57 o 
  12   5   1     1315.41     1263.28     74.92 o 
  13   5   1      285.27      289.45     31.58 o 
  14   5   1      351.13      386.98     36.63 o 
 -15   6   1      404.08      443.88     32.58 o 
 -14   6   1      220.50      163.15     34.36 o 
 -13   6   1        5.85        9.64     12.03 o 
 -12   6   1        0.05       -3.66     11.37 o 
 -11   6   1      101.76      108.82     23.70 o 
 -10   6   1      204.12      199.48     31.43 o 
  -9   6   1       36.92       22.66      9.68 o 
  -8   6   1        2.83        2.23     12.60 o 
  -7   6   1      653.24      735.91     21.38 o 
  -6   6   1      200.58      223.76     15.40 o 
  -5   6   1       20.92       12.85      8.05 o 
  -4   6   1        9.38        2.41      5.63 o 
  -3   6   1        2.24        1.70      4.21 o 
  -2   6   1      123.20      135.61      7.19 o 
  -1   6   1      397.65      418.90     11.94 o 
   0   6   1       38.92       45.04      5.18 o 
   1   6   1       40.63       54.25      5.86 o 
   2   6   1      206.39      267.58     11.60 o 
   3   6   1      426.30      483.09     24.96 o 
   4   6   1     1041.93     1088.12     52.26 o 
   5   6   1        3.43        0.98      2.80 o 
   6   6   1        8.92       11.03      6.78 o 
   7   6   1      717.16      694.72     22.40 o 
   8   6   1      481.44      456.27     24.32 o 
   9   6   1       19.60       20.00      9.45 o 
  10   6   1       52.54       53.37     19.59 o 
  11   6   1     1116.63      994.59     53.29 o 
  12   6   1      253.22      250.88     41.83 o 
  13   6   1        0.79       -9.03      9.03 o 
  14   6   1        0.33       -0.85      7.77 o 
 -14   7   1       99.54       48.88     21.35 o 
 -13   7   1       57.68       59.44     21.82 o 
 -12   7   1        9.41        8.37      8.79 o 
 -11   7   1     1032.65     1025.10     74.87 o 
 -10   7   1      873.30      851.73     66.19 o 
  -9   7   1     1655.06     1545.92     85.54 o 
  -8   7   1     1817.53     1911.27     90.49 o 
  -7   7   1     1397.40     1427.19     30.11 o 
  -6   7   1     1335.41     1359.27     33.25 o 
  -5   7   1      469.75      478.99     41.41 o 
  -4   7   1      535.57      625.23     46.06 o 
  -3   7   1       93.86      105.91     11.47 o 
  -2   7   1      452.40      456.55     23.11 o 
  -1   7   1     1561.32     1579.15     35.19 o 
   0   7   1      456.61      439.15     19.13 o 
   1   7   1     1863.19     1699.50     38.22 o 
   2   7   1     2270.67     2224.23     45.26 o 
   3   7   1     3351.01     3483.68    145.29 o 
   4   7   1     1999.90     2005.37     55.83 o 
   5   7   1     1129.45     1074.93     27.44 o 
   6   7   1      854.28      877.91     24.93 o 
   7   7   1      164.11      160.15     24.92 o 
   8   7   1     1362.00     1336.07     75.61 o 
   9   7   1      333.10      255.58     34.22 o 
  10   7   1      184.00      160.70     21.37 o 
  11   7   1      300.99      285.67     71.01 o 
  12   7   1      353.49      321.11     66.23 o 
  13   7   1      282.41      364.42     35.73 o 
 -13   8   1        9.22       26.33     15.59 o 
 -12   8   1       52.97       59.12     19.34 o 
 -11   8   1       28.59       45.46     19.51 o 
 -10   8   1        1.60       -2.65      9.20 o 
  -9   8   1        9.83        4.35     10.23 o 
  -8   8   1        2.10        6.40      9.10 o 
  -7   8   1      130.66      121.00     23.28 o 
  -6   8   1      462.12      456.60     44.26 o 
  -5   8   1      434.05      334.27     36.31 o 
  -4   8   1      118.90      103.23     21.01 o 
  -3   8   1       92.48       86.45      8.33 o 
  -2   8   1      254.61      262.50     12.34 o 
  -1   8   1        1.67        0.68      3.62 o 
   0   8   1        6.72        3.71      3.98 o 
   1   8   1      128.38      134.23     12.05 o 
   2   8   1      394.98      438.03     23.40 o 
   3   8   1      246.56      237.36     19.51 o 
   4   8   1        1.04        0.01      8.87 o 
   5   8   1      122.11      114.24     20.62 o 
   6   8   1       64.32       58.84     15.22 o 
   7   8   1        5.08        8.17      8.71 o 
   8   8   1        0.72        3.56      9.34 o 
   9   8   1       90.35       51.00     18.92 o 
  10   8   1       24.63       28.43     11.93 o 
  11   8   1        0.47        3.70      8.13 o 
  12   8   1       19.77       29.15     11.43 o 
 -12   9   1       76.88       72.63     22.62 o 
 -11   9   1      489.11      482.37     56.13 o 
 -10   9   1      504.87      462.94     52.49 o 
  -9   9   1      617.82      707.76     63.01 o 
  -8   9   1      538.64      575.09     55.22 o 
  -7   9   1     1636.71     1608.35     88.90 o 
  -6   9   1      309.35      340.35     39.68 o 
  -5   9   1      321.00      338.39     38.20 o 
  -4   9   1      541.19      572.69     27.46 o 
  -3   9   1        9.08       -1.59      4.13 o 
  -2   9   1      785.30      790.24     27.98 o 
  -1   9   1     1449.28     1458.88     38.56 o 
   0   9   1      225.67      206.55     14.90 o 
   1   9   1      545.74      571.37     25.12 o 
   2   9   1     1571.27     1520.35     50.10 o 
   3   9   1      488.18      477.76     29.38 o 
   4   9   1     1409.57     1535.43     54.21 o 
   5   9   1      466.86      393.73     41.10 o 
   6   9   1      174.87      204.24     30.28 o 
   7   9   1      561.56      621.32     53.42 o 
   8   9   1     1191.14     1250.22     79.67 o 
   9   9   1      586.11      562.88     55.22 o 
  10   9   1      559.17      570.68     51.33 o 
  11   9   1      417.35      418.11     38.22 o 
 -11  10   1      401.68      356.07     48.76 o 
 -10  10   1       16.85       31.10     16.56 o 
  -9  10   1      160.39      146.32     30.06 o 
  -8  10   1        1.28       17.05     10.80 o 
  -7  10   1        5.23       -3.49      9.63 o 
  -6  10   1       73.01       77.29     22.48 o 
  -5  10   1       27.74       42.23     18.67 o 
  -4  10   1       22.54       37.07     15.97 o 
  -3  10   1      279.05      287.77     37.74 o 
  -2  10   1     2036.99     2040.69     55.81 o 
  -1  10   1      637.83      633.17     26.77 o 
   0  10   1       14.49        9.77      4.29 o 
   1  10   1       12.22       24.71      6.75 o 
   2  10   1        8.26       16.41      6.75 o 
   3  10   1       50.26       31.14      8.28 o 
   4  10   1       88.66       99.89     21.36 o 
   5  10   1        3.42        8.34      8.72 o 
   6  10   1      555.55      475.97     48.57 o 
   7  10   1      114.86      119.14     25.33 o 
   8  10   1      181.37      173.06     30.73 o 
   9  10   1        2.03       -9.14     10.76 o 
  10  10   1       48.72       21.70     20.35 o 
  -9  11   1      113.79      128.85     31.46 o 
  -8  11   1      244.59      268.85     41.62 o 
  -7  11   1      744.47      759.95     67.30 o 
  -6  11   1      293.76      283.50     40.61 o 
  -5  11   1      621.14      715.41     63.00 o 
  -4  11   1      400.73      380.34     45.62 o 
  -3  11   1      537.67      563.72     54.74 o 
  -2  11   1     1038.52      996.52     71.63 o 
  -1  11   1      937.10      967.35     64.03 o 
   0  11   1     1196.51     1252.57     54.40 o 
   1  11   1      600.73      676.36     38.58 o 
   2  11   1      726.79      760.76     38.73 o 
   3  11   1      151.00      152.76     26.91 o 
   4  11   1      211.91      267.66     36.13 o 
   5  11   1      112.29      151.71     28.80 o 
   6  11   1       80.87       91.03     22.70 o 
   7  11   1      112.63      106.87     25.69 o 
   8  11   1      194.31      213.38     36.81 o 
  -7  12   1       15.53       35.92     18.15 o 
  -6  12   1       67.05       74.07     22.93 o 
  -5  12   1       28.16       69.85     23.60 o 
  -4  12   1        0.13      -13.11     14.66 o 
  -3  12   1       96.04       55.32     19.80 o 
  -2  12   1      160.88      190.19     33.32 o 
  -1  12   1       43.99       51.38     12.56 o 
   0  12   1       35.91       40.86     10.97 o 
   1  12   1       11.20       13.15      7.97 o 
   2  12   1       55.99       73.66     20.10 o 
   3  12   1       33.98       50.70     19.84 o 
   4  12   1       11.56        8.95      8.40 o 
   5  12   1       17.92       22.76     15.69 o 
   6  12   1       16.97       -0.24      8.67 o 
  -2  13   1       69.27       57.05     19.88 o 
  -1  13   1       49.81       59.37     19.51 o 
   0  13   1      172.06      164.33     21.91 o 
   1  13   1     1065.65     1051.17     75.71 o 
 -17   0   2      160.23      213.53     39.79 o 
 -16   0   2      145.12      161.14     34.19 o 
 -15   0   2      617.64      640.91     39.74 o 
 -14   0   2     1491.87     1532.89     58.56 o 
 -13   0   2       28.14       22.49     17.32 o 
 -12   0   2      946.81      945.85     42.06 o 
 -11   0   2      626.75      594.38     48.79 o 
 -10   0   2      217.03      233.17     28.99 o 
  -9   0   2      242.86      226.03     27.90 o 
  -8   0   2     3490.51     3513.49     96.85 o 
  -7   0   2     4636.62     4755.08     74.18 o 
  -6   0   2     3645.62     3853.50     61.29 o 
  -5   0   2    35476.86    35063.33    383.06 o 
  -4   0   2     2694.08     2868.21     41.79 o 
  -3   0   2    86746.01    73565.99    461.35 o 
  -2   0   2      600.72      555.95     12.00 o 
  -1   0   2       17.39       18.12      3.23 o 
   0   0   2      772.74      759.62     13.77 o 
   1   0   2     1223.27     1240.02     17.70 o 
   2   0   2    10086.28     9706.62     61.48 o 
   3   0   2      517.50      478.67     12.32 o 
   4   0   2    11494.00    11544.58    124.16 o 
   5   0   2     3200.76     3794.79     39.07 o 
   6   0   2     4691.40     4833.07    184.21 o 
   7   0   2      812.95      756.41     48.90 o 
   8   0   2      205.90      192.49     12.63 o 
   9   0   2     1323.71     1366.39     34.19 o 
  10   0   2      185.10      184.32     20.06 o 
  11   0   2     2983.06     3058.36     83.70 o 
  12   0   2     1601.82     1498.56     61.38 o 
  13   0   2      216.25      187.37     22.87 o 
  14   0   2      392.27      412.11     35.16 o 
  15   0   2        7.89       16.37     27.42 o 
 -17   1   2       16.53       24.36     12.67 o 
 -16   1   2       34.24       13.68      7.18 o 
 -15   1   2        0.36        6.47      6.49 o 
 -14   1   2       20.92       18.70      5.99 o 
 -13   1   2        1.03        0.28      4.31 o 
 -12   1   2        0.20        3.92      4.42 o 
 -11   1   2      198.61      201.00     11.50 o 
 -10   1   2      211.29      236.56     11.92 o 
  -9   1   2        5.94        8.99      5.10 o 
  -8   1   2      101.94      119.27      9.53 o 
  -7   1   2      718.32      740.39     27.88 o 
  -6   1   2      681.89      680.42     17.75 o 
  -5   1   2      546.05      554.38     14.92 o 
  -4   1   2      963.97     1021.36     18.36 o 
  -3   1   2       49.37       47.89      3.57 o 
  -2   1   2      690.66      722.54      8.94 o 
  -1   1   2      125.98      154.29      5.28 o 
   0   1   2      590.63      565.40     15.48 o 
   1   1   2       10.32        9.62      2.08 o 
   2   1   2     1157.34     1128.97     12.66 o 
   3   1   2      780.65      838.41     11.55 o 
   4   1   2      122.13      121.45      5.23 o 
   5   1   2     1024.57     1099.75     18.59 o 
   6   1   2      245.56      275.42     12.04 o 
   7   1   2       11.21       18.14      5.91 o 
   8   1   2       32.23       45.96      7.95 o 
   9   1   2      111.57      109.12     12.01 o 
  10   1   2       40.96       40.39      5.87 o 
  11   1   2      113.92       94.38     10.86 o 
  12   1   2       71.45       56.67      8.85 o 
  13   1   2        0.85        1.87      7.20 o 
  14   1   2        4.40        1.81      5.51 o 
  15   1   2       44.87       38.26      8.44 o 
 -16   2   2      309.42      298.00     24.99 o 
 -15   2   2      604.97      613.57     34.45 o 
 -14   2   2     1071.99     1141.41     44.91 o 
 -13   2   2      607.91      607.56     39.92 o 
 -12   2   2     1842.84     1859.11     45.61 o 
 -11   2   2      177.13      172.59     13.65 o 
 -10   2   2      340.50      340.00     17.48 o 
  -9   2   2      642.67      634.04     22.05 o 
  -8   2   2      622.85      610.28     29.27 o 
  -7   2   2     2989.10     2969.76     85.15 o 
  -6   2   2     2654.11     2692.73     44.18 o 
  -5   2   2     5549.18     5633.72     48.31 o 
  -4   2   2       65.19       93.17      4.94 o 
  -3   2   2     6092.89     5995.05     48.33 o 
  -2   2   2      147.78      184.74      6.16 o 
  -1   2   2       32.46       23.25      3.07 o 
   0   2   2        7.51        9.01      1.41 o 
   1   2   2     4273.87     4303.90     28.24 o 
   2   2   2    11683.63    11644.66     45.93 o 
   3   2   2     5811.52     5837.57     31.80 o 
   4   2   2     4871.56     4843.47     32.39 o 
   5   2   2       74.69       54.23      4.16 o 
   6   2   2     2522.56     2472.46     43.10 o 
   7   2   2     2060.83     2065.57     45.17 o 
   8   2   2     1686.88     1700.61     43.22 o 
   9   2   2      349.89      298.02     19.30 o 
  10   2   2      873.46      920.16     35.27 o 
  11   2   2      625.89      627.11     30.49 o 
  12   2   2     1091.39     1105.50     37.31 o 
  13   2   2      413.37      376.07     22.64 o 
  14   2   2      317.87      318.26     21.81 o 
  15   2   2       68.92       56.97     10.15 o 
 -16   3   2        0.64        1.82      7.79 o 
 -15   3   2       11.88       -1.01      6.44 o 
 -14   3   2       96.58       96.31     18.10 o 
 -13   3   2        3.42       -0.98     10.75 o 
 -12   3   2        0.77       -0.32      3.65 o 
 -11   3   2       32.48       28.70      6.50 o 
 -10   3   2       24.76       15.30      7.29 o 
  -9   3   2       45.43       56.84      6.07 o 
  -8   3   2      527.87      551.91     30.89 o 
  -7   3   2     1112.06     1252.81     34.66 o 
  -6   3   2       55.82       52.38     13.92 o 
  -5   3   2        1.68       -0.44      3.11 o 
  -4   3   2       73.40       68.41      6.95 o 
  -3   3   2       34.91       30.89      3.40 o 
  -2   3   2      705.75      761.95     18.51 o 
  -1   3   2     6085.30     6230.59     32.93 o 
   0   3   2      362.29      423.76      9.37 o 
   1   3   2      242.04      255.93      6.41 o 
   2   3   2      910.44      845.68     12.79 o 
   3   3   2      671.93      755.90     12.57 o 
   4   3   2      138.18      132.29      6.50 o 
   5   3   2      258.90      279.42      9.60 o 
   6   3   2        4.36       10.17      2.76 o 
   7   3   2        7.55        6.98      4.18 o 
   8   3   2       92.77       75.73     10.33 o 
   9   3   2       41.96       51.87      8.10 o 
  10   3   2      310.59      294.13     20.34 o 
  11   3   2      240.32      278.76     20.63 o 
  12   3   2        7.01        6.28      5.48 o 
  13   3   2        4.10        2.73      4.81 o 
  14   3   2        7.91       17.95      6.50 o 
 -16   4   2      313.33      347.52     28.19 o 
 -15   4   2      510.28      521.30     40.71 o 
 -14   4   2      610.15      596.61     41.96 o 
 -13   4   2      620.97      646.58     41.53 o 
 -12   4   2      752.47      836.85     56.16 o 
 -11   4   2      599.52      669.97     38.68 o 
 -10   4   2      629.41      592.41     49.40 o 
  -9   4   2     1293.95     1263.94     68.84 o 
  -8   4   2     1774.65     1773.53     43.24 o 
  -7   4   2     1996.69     2030.51     53.90 o 
  -6   4   2     1147.96     1198.66     38.87 o 
  -5   4   2      500.30      433.05     21.82 o 
  -4   4   2       59.69       49.09     12.26 o 
  -3   4   2       86.36       75.69      5.07 o 
  -2   4   2      583.65      547.07     13.72 o 
  -1   4   2     2015.25     1971.17     22.73 o 
   0   4   2     3547.00     3565.12     29.60 o 
   1   4   2     4072.28     4014.17     33.63 o 
   2   4   2     5593.53     5464.58     49.44 o 
   3   4   2     6176.40     6359.47     57.80 o 
   4   4   2     3402.41     3457.25     32.52 o 
   5   4   2     1253.46     1256.65     26.17 o 
   6   4   2      453.57      454.27     23.03 o 
   7   4   2      277.40      270.82     10.97 o 
   8   4   2      533.98      534.39     23.95 o 
   9   4   2      884.44      886.49     44.24 o 
  10   4   2      781.55      794.70     44.17 o 
  11   4   2      529.89      513.44     37.47 o 
  12   4   2      567.80      615.41     43.69 o 
  13   4   2      358.84      406.97     38.98 o 
  14   4   2      232.54      258.00     29.57 o 
 -15   5   2       21.36       -0.26     11.13 o 
 -14   5   2        0.01      -11.19     11.56 o 
 -13   5   2       48.57       29.70      9.77 o 
 -12   5   2       40.78       45.49     11.88 o 
 -11   5   2       51.97       65.28     19.21 o 
 -10   5   2      108.86       91.27     20.99 o 
  -9   5   2      303.88      303.41     19.07 o 
  -8   5   2      276.42      257.78     17.92 o 
  -7   5   2        1.98        4.59      4.47 o 
  -6   5   2       31.96       44.02     14.54 o 
  -5   5   2        3.33        3.58      9.54 o 
  -4   5   2       17.24       21.51      4.00 o 
  -3   5   2       43.79       57.08      5.87 o 
  -2   5   2      269.10      300.70     15.74 o 
  -1   5   2      275.07      324.21      9.32 o 
   0   5   2        8.34       12.03      2.79 o 
   1   5   2     1967.58     1988.32     27.91 o 
   2   5   2       84.11      135.88      8.60 o 
   3   5   2       29.89       18.36      4.33 o 
   4   5   2       39.82       47.33      7.55 o 
   5   5   2     1233.64     1257.69     33.87 o 
   6   5   2       65.39       56.78      7.98 o 
   7   5   2       73.32       61.14      8.50 o 
   8   5   2      200.46      196.39      9.97 o 
   9   5   2        0.93        1.53      6.23 o 
  10   5   2      506.78      510.27     36.29 o 
  11   5   2       14.66       35.09     13.47 o 
  12   5   2      109.58       81.19     16.36 o 
  13   5   2       69.54       76.41     16.37 o 
  14   5   2       40.78       36.44     13.60 o 
 -15   6   2      243.86      241.02     28.55 o 
 -14   6   2      257.78      276.24     35.72 o 
 -13   6   2      165.01      125.06     28.63 o 
 -12   6   2       38.11       53.79     17.88 o 
 -11   6   2       28.82       14.20     14.87 o 
 -10   6   2      501.73      558.74     52.56 o 
  -9   6   2      357.61      380.08     41.43 o 
  -8   6   2     3709.82     3811.35     72.31 o 
  -7   6   2     1906.85     1813.52     82.20 o 
  -6   6   2     1657.06     1594.43     75.02 o 
  -5   6   2     2205.18     2085.17     83.08 o 
  -4   6   2      810.62      782.86     18.14 o 
  -3   6   2     1281.86     1247.51     26.95 o 
  -2   6   2     1150.62     1074.00     21.49 o 
  -1   6   2     2112.63     2019.06     24.86 o 
   0   6   2     5483.43     5698.51     54.64 o 
   1   6   2      334.72      241.67     14.36 o 
   2   6   2     2855.61     2827.32     46.26 o 
   3   6   2      346.55      312.99     14.58 o 
   4   6   2      728.86      725.81     27.61 o 
   5   6   2      132.01      141.75     13.34 o 
   6   6   2       57.72       66.36      8.56 o 
   7   6   2      202.78      171.12     15.79 o 
   8   6   2       84.12       90.76     15.44 o 
   9   6   2     3592.93     3442.54     92.56 o 
  10   6   2       65.43       43.71     12.13 o 
  11   6   2     1532.75     1489.57     66.01 o 
  12   6   2      416.34      425.11     36.81 o 
  13   6   2      396.32      474.89     40.06 o 
 -14   7   2       11.08       -3.74     11.96 o 
 -13   7   2        7.95        1.00     14.29 o 
 -12   7   2       83.47      110.19     27.25 o 
 -11   7   2       79.22       90.18     24.55 o 
 -10   7   2        7.47       15.15     10.44 o 
  -9   7   2       20.31       17.58     12.67 o 
  -8   7   2        6.44       11.93     11.02 o 
  -7   7   2      298.91      301.84     36.77 o 
  -6   7   2       25.76       31.97     13.20 o 
  -5   7   2        0.56       -1.54      2.10 o 
  -4   7   2        0.89        0.03      3.32 o 
  -3   7   2       22.57       31.53      5.44 o 
  -2   7   2       79.90       84.13      5.92 o 
  -1   7   2      135.41      128.57      6.77 o 
   0   7   2      628.84      675.11     20.63 o 
   1   7   2      660.46      643.86     20.58 o 
   2   7   2       18.37       20.86     20.93 o 
   3   7   2      166.24      173.85     16.21 o 
   4   7   2       47.65       58.95      9.30 o 
   5   7   2       23.69       11.06      5.90 o 
   6   7   2      358.70      317.40     21.31 o 
   7   7   2        9.42        3.33      5.48 o 
   8   7   2       52.50       38.55     18.36 o 
   9   7   2      440.88      487.87     42.48 o 
  10   7   2        1.54      -11.15     11.15 o 
  11   7   2        1.07       -4.59      7.12 o 
  12   7   2        5.86      -10.63     11.93 o 
 -13   8   2      959.47      987.97     81.68 o 
 -12   8   2       47.67       32.72     16.12 o 
 -11   8   2      263.53      292.46     43.11 o 
 -10   8   2      188.06      194.03     33.56 o 
  -9   8   2      536.45      531.25     53.87 o 
  -8   8   2     1035.48      981.44     69.21 o 
  -7   8   2     1049.36     1071.39     70.43 o 
  -6   8   2     1084.98     1061.56     68.57 o 
  -5   8   2       14.15       12.72      3.82 o 
  -4   8   2     3453.06     3305.14     94.06 o 
  -3   8   2      283.68      314.51     16.11 o 
  -2   8   2      659.67      637.31     18.66 o 
  -1   8   2      413.24      380.17     19.29 o 
   0   8   2     1460.57     1555.72     53.30 o 
   1   8   2     2532.26     2533.45     51.59 o 
   2   8   2     1850.81     1795.78     62.42 o 
   3   8   2     1293.05     1318.27     46.66 o 
   4   8   2       15.96       33.71      8.72 o 
   5   8   2      996.45     1021.89     37.51 o 
   6   8   2       32.13       40.21      7.92 o 
   7   8   2     1348.81     1374.76    100.45 o 
   8   8   2      962.97      934.18     49.83 o 
   9   8   2      987.80     1056.75     54.89 o 
  10   8   2      434.36      463.43     37.59 o 
  11   8   2      295.14      299.76     32.52 o 
 -12   9   2       12.00       37.21     17.65 o 
 -11   9   2       31.20       15.56      8.52 o 
 -10   9   2      376.08      421.57     50.84 o 
  -9   9   2       86.36       62.32     20.64 o 
  -8   9   2       33.03       29.49     14.12 o 
  -7   9   2      133.43      131.57     27.08 o 
  -6   9   2      302.14      339.19     41.47 o 
  -5   9   2      188.12      186.36     30.45 o 
  -4   9   2        0.01        1.74      6.98 o 
  -3   9   2        0.00       -0.19      6.01 o 
  -2   9   2       29.49       38.23      9.93 o 
  -1   9   2       69.61       66.20     14.62 o 
   0   9   2      139.30      121.87     11.57 o 
   1   9   2       10.08       11.90      4.77 o 
   2   9   2      105.85      136.65     16.87 o 
   3   9   2      120.37      104.82     13.88 o 
   4   9   2       17.33        3.41     10.67 o 
   5   9   2        2.64        1.07      5.40 o 
   6   9   2       20.90       19.66      7.15 o 
   7   9   2      224.90      209.41     23.46 o 
   8   9   2       79.25       68.72     24.60 o 
   9   9   2        4.98       11.45      7.73 o 
  10   9   2       19.10       17.48     12.16 o 
 -11  10   2      263.68      328.46     47.89 o 
 -10  10   2      141.34      139.63     31.35 o 
  -9  10   2      579.63      478.81     55.96 o 
  -8  10   2      572.59      604.71     59.90 o 
  -7  10   2      517.21      442.55     50.46 o 
  -6  10   2      443.69      462.72     50.68 o 
  -5  10   2        7.38       -5.09      5.09 o 
  -4  10   2     2214.06     2262.37     63.52 o 
  -3  10   2       16.72        7.42      4.75 o 
  -2  10   2     1181.37     1160.31     70.94 o 
  -1  10   2      233.55      231.10     16.91 o 
   0  10   2      350.53      402.25     22.75 o 
   1  10   2     1113.36     1104.41     38.36 o 
   2  10   2      616.01      607.58     34.43 o 
   3  10   2     1822.59     1725.98     59.18 o 
   4  10   2      156.96      195.44     36.40 o 
   5  10   2     1369.82     1271.40     65.71 o 
   6  10   2       47.61       60.00     36.49 o 
   7  10   2      213.13      244.30     46.23 o 
   8  10   2      212.35      239.47     27.02 o 
   9  10   2       36.88       53.80     22.17 o 
  -9  11   2        2.27       18.93     12.22 o 
  -8  11   2       67.76       61.94     20.80 o 
  -7  11   2       74.50       58.69     19.80 o 
  -6  11   2       90.80       69.83     20.12 o 
  -5  11   2        6.99      -15.61     15.61 o 
  -4  11   2       35.64       54.52     18.58 o 
  -3  11   2        0.08        0.50     11.27 o 
  -2  11   2      140.65      160.54     29.64 o 
  -1  11   2      303.85      282.07     19.67 o 
   0  11   2       53.17       49.97     11.72 o 
   1  11   2        5.28        0.73      4.30 o 
   2  11   2      158.93      171.35     32.04 o 
   3  11   2      272.46      200.23     21.43 o 
   4  11   2        2.11       19.69      9.22 o 
   5  11   2       76.98       65.47     16.43 o 
   6  11   2       12.80       36.90     11.88 o 
   7  11   2       38.65       18.26      9.61 o 
  -6  12   2      723.49      798.21     72.05 o 
  -5  12   2      900.80      970.46     79.23 o 
  -4  12   2      559.24      543.47     58.82 o 
  -3  12   2      295.09      280.33     42.56 o 
  -2  12   2      340.57      306.02     43.72 o 
  -1  12   2      152.62      154.61     19.81 o 
   0  12   2      172.32      191.49     51.87 o 
   1  12   2      306.57      369.67     42.10 o 
   2  12   2      315.40      333.82     40.21 o 
   3  12   2      434.43      442.50     46.38 o 
   4  12   2      392.60      424.85     34.64 o 
 -17   1   3      186.69      215.89     27.34 o 
 -16   1   3      135.56      134.35     16.47 o 
 -15   1   3     1235.66     1184.99     81.98 o 
 -14   1   3      612.95      647.01     30.35 o 
 -13   1   3      348.17      381.19     22.50 o 
 -12   1   3       30.39       42.70      7.60 o 
 -11   1   3      928.05      993.03     31.80 o 
 -10   1   3      239.99      272.96     16.38 o 
  -9   1   3     2639.84     2652.01     48.25 o 
  -8   1   3     1904.20     1929.99     39.26 o 
  -7   1   3      249.83      297.00     14.88 o 
  -6   1   3     5305.54     5461.64     68.13 o 
  -5   1   3     5776.87     5987.92     53.16 o 
  -4   1   3     4626.41     4521.74     38.67 o 
  -3   1   3      552.50      511.93      9.55 o 
  -2   1   3     2079.83     1957.31     15.39 o 
  -1   1   3       21.86       30.18      2.41 o 
   0   1   3     4332.00     4137.51     40.06 o 
   1   1   3     3827.78     3909.27     29.46 o 
   2   1   3      480.61      410.88     10.82 o 
   3   1   3     5355.79     5429.95     43.30 o 
   4   1   3     3612.48     3729.69     34.66 o 
   5   1   3     2829.45     2712.79     31.18 o 
   6   1   3      683.90      695.47     19.00 o 
   7   1   3      416.51      408.11     16.12 o 
   8   1   3       12.89       10.02      3.59 o 
   9   1   3       31.15       30.97      7.81 o 
  10   1   3      226.00      255.25     19.81 o 
  11   1   3     1256.22     1240.09     39.73 o 
  12   1   3     2042.51     2050.87     53.11 o 
  13   1   3      376.59      397.11     24.43 o 
  14   1   3      689.12      667.14     32.77 o 
 -16   2   3       46.02       46.87     10.85 o 
 -15   2   3       41.53       41.57     14.76 o 
 -14   2   3       54.43       34.17     16.82 o 
 -13   2   3       25.90       35.39     11.63 o 
 -12   2   3      215.67      207.97     14.74 o 
 -11   2   3      104.55      121.27      8.88 o 
 -10   2   3        2.10        7.27      5.48 o 
  -9   2   3       74.95       63.15      7.61 o 
  -8   2   3        0.88        3.74      3.99 o 
  -7   2   3      914.52      962.36     32.69 o 
  -6   2   3     1124.88     1159.72     24.14 o 
  -5   2   3      499.56      580.24     14.55 o 
  -4   2   3      714.38      756.20     13.09 o 
  -3   2   3      557.49      584.93     10.66 o 
  -2   2   3     1337.46     1477.67     24.36 o 
  -1   2   3      255.22      256.12      9.25 o 
   0   2   3      202.51      215.80      6.77 o 
   1   2   3      635.34      673.87     11.81 o 
   2   2   3       78.22       82.49      4.40 o 
   3   2   3      293.43      306.36     11.12 o 
   4   2   3      965.88     1020.75     18.90 o 
   5   2   3      221.55      225.75      9.48 o 
   6   2   3      331.84      335.31     16.61 o 
   7   2   3       11.58       10.34      4.16 o 
   8   2   3      421.75      405.06     19.89 o 
   9   2   3      153.86      134.70     24.95 o 
  10   2   3       41.24       29.49      7.64 o 
  11   2   3      493.82      417.89     26.27 o 
  12   2   3       65.81       59.77      9.45 o 
  13   2   3       26.40       18.17      6.75 o 
  14   2   3       86.57       74.59     11.51 o 
 -16   3   3      132.33      144.15     24.85 o 
 -15   3   3      654.80      698.74     79.99 o 
 -14   3   3      612.87      699.59     51.69 o 
 -13   3   3      891.62      881.12     46.79 o 
 -12   3   3      374.40      405.60     30.13 o 
 -11   3   3      365.05      373.60     16.86 o 
 -10   3   3      113.50      122.50      8.92 o 
  -9   3   3     1100.40     1104.93     44.41 o 
  -8   3   3      868.44      824.41     18.29 o 
  -7   3   3     1140.89     1138.06     29.61 o 
  -6   3   3     3856.54     3774.47     69.04 o 
  -5   3   3     1785.95     1796.16     32.75 o 
  -4   3   3     2956.68     2956.91     32.38 o 
  -3   3   3      298.49      262.51      7.85 o 
  -2   3   3      143.35      108.88      6.23 o 
  -1   3   3       99.23       76.98      6.37 o 
   0   3   3      520.01      426.04     12.16 o 
   1   3   3     2315.86     2347.35     29.07 o 
   2   3   3     3427.03     3388.05     36.81 o 
   3   3   3     2392.46     2403.63     33.92 o 
   4   3   3     3310.81     3279.02     37.93 o 
   5   3   3     3381.20     3498.05     40.66 o 
   6   3   3     2555.50     2617.55     36.45 o 
   7   3   3     2567.72     2567.65     56.87 o 
   8   3   3      764.05      741.30     32.08 o 
   9   3   3      303.60      325.28     33.13 o 
  10   3   3      353.30      351.79     29.61 o 
  11   3   3      532.08      524.76     44.67 o 
  12   3   3      695.00      676.29     44.83 o 
  13   3   3      348.30      365.97     34.53 o 
 -16   4   3       27.43       35.10     12.40 o 
 -15   4   3       38.43       40.95     21.19 o 
 -14   4   3       32.32       -3.77      9.43 o 
 -13   4   3        0.54        4.19      7.70 o 
 -12   4   3      263.17      253.52     24.39 o 
 -11   4   3       68.25       58.48     12.06 o 
 -10   4   3     1762.30     1748.87     56.98 o 
  -9   4   3       54.21       46.88     11.53 o 
  -8   4   3       47.41       49.23      8.35 o 
  -7   4   3       39.86       42.15      7.95 o 
  -6   4   3      191.78      204.92     16.69 o 
  -5   4   3      269.56      274.83     18.99 o 
  -4   4   3      876.48      922.11     22.31 o 
  -3   4   3     1062.27     1122.76     21.67 o 
  -2   4   3      191.22      227.82     17.93 o 
  -1   4   3     4636.42     5026.45     77.48 o 
   0   4   3      546.30      607.99     12.76 o 
   1   4   3      149.20      142.98      6.10 o 
   2   4   3     1147.36     1215.98     19.20 o 
   3   4   3        6.19       15.73      3.32 o 
   4   4   3       35.32       28.50      6.39 o 
   5   4   3       29.75       39.37      6.07 o 
   6   4   3     1236.63     1222.00     30.58 o 
   7   4   3     2562.62     2605.64     37.56 o 
   8   4   3     2321.41     2190.19     56.36 o 
   9   4   3      745.99      770.50     42.58 o 
  10   4   3       10.46       12.74      8.08 o 
  11   4   3       96.54      116.73     29.36 o 
  12   4   3       83.55       86.41     17.89 o 
  13   4   3       16.99       25.40     11.54 o 
 -15   5   3      155.98      169.57     23.45 o 
 -14   5   3      538.80      532.58     39.45 o 
 -13   5   3      671.62      688.68     42.94 o 
 -12   5   3      353.28      333.25     28.56 o 
 -11   5   3      695.76      673.96     38.61 o 
 -10   5   3      200.98      215.23     21.00 o 
  -9   5   3      320.47      377.04     42.06 o 
  -8   5   3     1076.03     1076.13     40.01 o 
  -7   5   3     1431.65     1468.52     71.89 o 
  -6   5   3     1620.90     1661.79     43.68 o 
  -5   5   3     2293.76     2330.01     58.74 o 
  -4   5   3     3412.97     3470.99     39.77 o 
  -3   5   3     4160.48     4297.05     64.95 o 
  -2   5   3     1325.29     1266.42     24.90 o 
  -1   5   3       38.39       25.82      3.37 o 
   0   5   3      340.57      316.36     11.79 o 
   1   5   3      799.20      717.04     18.45 o 
   2   5   3     1669.85     1662.79     29.86 o 
   3   5   3     2487.46     2442.55     38.99 o 
   4   5   3      374.61      370.74     19.93 o 
   5   5   3      254.28      250.46     16.86 o 
   6   5   3      518.72      535.91     20.70 o 
   7   5   3      193.55      190.51     10.39 o 
   8   5   3      416.23      459.46     26.94 o 
   9   5   3     1527.34     1538.66     60.99 o 
  10   5   3      949.90      916.58     49.53 o 
  11   5   3      756.38      748.35     48.61 o 
  12   5   3      670.70      690.02     46.70 o 
  13   5   3      168.33      181.32     42.97 o 
 -15   6   3        4.01       -9.09     34.31 o 
 -14   6   3        9.81       19.50     16.63 o 
 -13   6   3       49.90       61.97     14.35 o 
 -12   6   3        6.31       14.92      7.99 o 
 -11   6   3        0.66      -13.85     14.35 o 
 -10   6   3      227.05      252.74     35.81 o 
  -9   6   3       44.08       32.79     13.41 o 
  -8   6   3        0.38        9.77     11.55 o 
  -7   6   3       12.24       -0.48      8.80 o 
  -6   6   3        1.73        7.85      6.03 o 
  -5   6   3        0.02       -4.96      4.96 o 
  -4   6   3      687.44      685.54     22.48 o 
  -3   6   3      351.65      366.88     14.71 o 
  -2   6   3      287.04      343.34     14.79 o 
  -1   6   3       94.14      111.43      6.65 o 
   0   6   3      843.10      912.66     19.62 o 
   1   6   3      225.20      223.22     10.25 o 
   2   6   3       10.94        4.15      2.96 o 
   3   6   3       11.26        9.03      3.81 o 
   4   6   3      223.95      235.08     16.53 o 
   5   6   3      375.92      367.25     21.33 o 
   6   6   3      389.24      385.80     22.86 o 
   7   6   3      239.22      234.78     14.59 o 
   8   6   3     1309.82     1347.12     46.88 o 
   9   6   3      105.57       69.52     13.76 o 
  10   6   3        9.54        8.68      9.32 o 
  11   6   3        2.33       -0.01      8.03 o 
  12   6   3       24.45       34.04     12.57 o 
 -14   7   3      993.12     1032.25     57.13 o 
 -13   7   3      920.95      963.69     53.16 o 
 -12   7   3      682.72      640.68     63.30 o 
 -11   7   3      383.71      415.74     49.56 o 
 -10   7   3       68.84       68.83     22.06 o 
  -9   7   3       43.99       40.77     18.14 o 
  -8   7   3       50.27       29.58     15.50 o 
  -7   7   3     1514.96     1422.95     78.85 o 
  -6   7   3      382.65      383.03     40.18 o 
  -5   7   3      915.50      909.95     20.76 o 
  -4   7   3     1962.12     1936.05     43.60 o 
  -3   7   3     1084.43     1088.89     23.21 o 
  -2   7   3      670.21      647.23     21.84 o 
  -1   7   3      643.51      620.30     12.96 o 
   0   7   3     1917.51     1929.87     31.10 o 
   1   7   3     2237.81     2249.68     35.01 o 
   2   7   3     1553.55     1496.38     32.33 o 
   3   7   3     1257.15     1249.44     37.13 o 
   4   7   3       45.70       30.19      6.58 o 
   5   7   3      579.46      531.03     26.53 o 
   6   7   3      540.54      475.97     26.25 o 
   7   7   3      168.57      195.62     17.81 o 
   8   7   3      205.76      224.37     21.95 o 
   9   7   3      370.82      341.86     46.20 o 
  10   7   3      951.26     1068.41     56.18 o 
  11   7   3      320.19      286.62     30.58 o 
 -13   8   3       62.05       59.92     19.83 o 
 -12   8   3       38.60       19.87     15.02 o 
 -11   8   3       13.64        1.34     11.29 o 
 -10   8   3       97.86      125.24     28.69 o 
  -9   8   3      145.75      127.75     26.79 o 
  -8   8   3       10.64       14.63     12.39 o 
  -7   8   3        3.27       19.76     16.37 o 
  -6   8   3       80.62       63.47     18.54 o 
  -5   8   3      218.78      228.72     13.74 o 
  -4   8   3        5.71        2.82      2.45 o 
  -3   8   3        9.55       10.09      2.78 o 
  -2   8   3       18.99       27.45      4.87 o 
  -1   8   3      132.55      115.97      9.58 o 
   0   8   3      163.76      174.27     10.25 o 
   1   8   3        0.07        0.81      5.42 o 
   2   8   3      168.14      175.40     14.47 o 
   3   8   3      145.68      161.47     26.52 o 
   4   8   3        4.00       13.30      5.43 o 
   5   8   3        3.82        1.12      5.41 o 
   6   8   3       33.70       21.27      6.16 o 
   7   8   3       23.35       22.54      7.62 o 
   8   8   3        7.54        5.75      5.64 o 
   9   8   3       66.32       70.03     15.46 o 
  10   8   3       34.42       42.91     13.06 o 
 -12   9   3      393.57      395.49     52.12 o 
 -11   9   3       99.86      133.07     29.69 o 
 -10   9   3      358.26      352.14     47.01 o 
  -9   9   3      123.87      111.32     26.13 o 
  -8   9   3        4.06      -18.98     18.98 o 
  -7   9   3     1265.95     1363.92     85.82 o 
  -6   9   3      187.16      195.66     32.56 o 
  -5   9   3      639.57      622.80     55.50 o 
  -4   9   3     1142.93     1120.46     46.69 o 
  -3   9   3      313.53      329.26     18.96 o 
  -2   9   3       29.03       35.89      7.09 o 
  -1   9   3      664.52      686.00     37.19 o 
   0   9   3      421.51      420.06     19.43 o 
   1   9   3      950.94      955.80     30.20 o 
   2   9   3     1416.74     1422.45     76.67 o 
   3   9   3      500.39      539.21     27.15 o 
   4   9   3      771.63      824.48     34.70 o 
   5   9   3     1348.86     1342.04     45.80 o 
   6   9   3      770.98      764.19     35.98 o 
   7   9   3      296.68      326.31     24.66 o 
   8   9   3      263.54      220.13     30.44 o 
   9   9   3       98.86      105.80     18.48 o 
 -10  10   3        0.20        0.11     10.04 o 
  -9  10   3        0.87       -8.32     11.54 o 
  -8  10   3        0.24       -1.72     12.03 o 
  -7  10   3      324.66      281.43     42.20 o 
  -6  10   3      552.72      538.14     56.10 o 
  -5  10   3      797.47      790.12     40.74 o 
  -4  10   3       84.59       84.68     28.85 o 
  -3  10   3       80.56       66.91     25.74 o 
  -2  10   3       39.41       40.81      7.77 o 
  -1  10   3       70.47       76.31      8.66 o 
   0  10   3       56.93       43.40      7.11 o 
   1  10   3       47.36       48.74      8.84 o 
   2  10   3        7.97        1.06      7.64 o 
   3  10   3      895.58      834.89     35.12 o 
   4  10   3       34.74       21.85      7.38 o 
   5  10   3        1.04        2.55      5.43 o 
   6  10   3        2.47       16.97      7.87 o 
   7  10   3      129.57      104.88     22.25 o 
   8  10   3        3.43       -3.96      9.73 o 
  -8  11   3      435.69      459.21     55.61 o 
  -7  11   3      687.00      672.40     66.22 o 
  -6  11   3      401.39      415.87     51.73 o 
  -5  11   3     1149.57     1159.27     84.62 o 
  -4  11   3      510.91      477.30     54.26 o 
  -3  11   3      604.49      679.53     39.70 o 
  -2  11   3      166.55      192.62     21.80 o 
  -1  11   3      188.60      196.42     22.35 o 
   0  11   3       56.30       31.31     10.43 o 
   1  11   3       78.94       68.20     13.56 o 
   2  11   3      275.04      254.51     25.52 o 
   3  11   3      319.65      379.54     32.23 o 
   4  11   3      595.76      638.59     43.36 o 
   5  11   3      317.32      337.32     32.71 o 
   6  11   3      263.93      317.23     32.27 o 
  -5  12   3       21.16       22.13     10.87 o 
  -4  12   3       44.38       57.43     20.06 o 
  -3  12   3        0.13      -10.29     13.71 o 
  -2  12   3       53.64       38.68     17.35 o 
  -1  12   3       68.98       65.55     21.17 o 
   0  12   3       39.35       53.09     19.99 o 
   1  12   3        0.57       12.56     17.11 o 
   2  12   3       26.78       30.39     10.62 o 
   3  12   3      101.54       92.25     18.70 o 
 -16   0   4       10.00       -2.98     10.90 o 
 -15   0   4      212.15      257.91     38.44 o 
 -14   0   4        3.82        4.09     11.22 o 
 -13   0   4      278.47      269.55     23.07 o 
 -12   0   4     1191.41     1258.48     47.81 o 
 -11   0   4     2720.76     2700.81     67.89 o 
 -10   0   4     2170.45     2148.55     58.31 o 
  -9   0   4       22.93       27.22      8.12 o 
  -8   0   4    11914.53    12191.06    127.20 o 
  -7   0   4      403.43      392.58     18.86 o 
  -6   0   4     9745.82     9763.04    106.61 o 
  -5   0   4     1664.04     1829.51     44.94 o 
  -4   0   4      201.96      183.38      9.85 o 
  -3   0   4      982.23      873.51     45.29 o 
  -2   0   4       79.88       89.87      5.92 o 
  -1   0   4     2903.93     2781.19     40.12 o 
   0   0   4      422.99      503.63     20.80 o 
   1   0   4     9403.38     9643.83     79.61 o 
   2   0   4      168.14      215.23     17.19 o 
   3   0   4     2664.78     2617.96     58.78 o 
   4   0   4     3920.07     3720.66     75.76 o 
   5   0   4      633.01      624.07     47.93 o 
   6   0   4     2183.04     2089.03     60.14 o 
   7   0   4       17.21        5.41      6.80 o 
   8   0   4     1035.24     1062.89     47.38 o 
   9   0   4     2237.38     2064.39     69.96 o 
  10   0   4      207.92      248.76     25.83 o 
  11   0   4      672.59      629.23     41.98 o 
  12   0   4       18.61       31.99     12.20 o 
  13   0   4      650.58      694.97     47.39 o 
 -16   1   4        0.12       -5.70      8.89 o 
 -15   1   4        7.23       11.21     17.91 o 
 -14   1   4       12.30       12.13      8.39 o 
 -13   1   4       21.43       14.61      4.73 o 
 -12   1   4       13.77       15.55      5.82 o 
 -11   1   4       36.98       28.22      6.07 o 
 -10   1   4        0.74       -5.26      5.26 o 
  -9   1   4      139.71      144.80     12.19 o 
  -8   1   4      102.40      111.19      9.97 o 
  -7   1   4     1079.75     1062.97     28.41 o 
  -6   1   4      134.28      125.04      7.45 o 
  -5   1   4       40.58       34.89      3.92 o 
  -4   1   4       30.93       20.36      3.16 o 
  -3   1   4      696.38      754.31     11.72 o 
  -2   1   4      376.39      414.13      9.94 o 
  -1   1   4      798.53      827.29     14.53 o 
   0   1   4      828.70      848.59     18.85 o 
   1   1   4       10.81        4.21      2.53 o 
   2   1   4       20.23       25.32      4.28 o 
   3   1   4        2.67        2.59      3.44 o 
   4   1   4       64.45       75.26      8.06 o 
   5   1   4       13.41        7.91      4.78 o 
   6   1   4      232.09      217.48     12.45 o 
   7   1   4      350.96      353.48     16.46 o 
   8   1   4      147.32      124.79     11.86 o 
   9   1   4       34.68       27.49     11.76 o 
  10   1   4        0.72        0.02      6.50 o 
  11   1   4       16.68        1.70      6.56 o 
  12   1   4       10.31        6.81      6.42 o 
  13   1   4        4.52       16.13      6.70 o 
 -16   2   4      103.28      166.81     23.35 o 
 -15   2   4      695.27      681.41     54.07 o 
 -14   2   4      406.70      336.61     29.74 o 
 -13   2   4      339.25      327.20     20.13 o 
 -12   2   4      999.58     1003.34     34.43 o 
 -11   2   4      460.54      460.10     22.89 o 
 -10   2   4      302.16      324.31     18.44 o 
  -9   2   4       88.07      105.41     10.30 o 
  -8   2   4     1867.44     1892.21     40.25 o 
  -7   2   4       21.23       11.09      4.30 o 
  -6   2   4     2670.96     2660.66     50.03 o 
  -5   2   4      731.06      677.65     14.84 o 
  -4   2   4     1453.07     1396.58     21.48 o 
  -3   2   4     1324.06     1240.13     27.48 o 
  -2   2   4     1615.67     1616.14     31.92 o 
  -1   2   4     4040.37     3985.93     44.18 o 
   0   2   4     1513.40     1514.87     19.05 o 
   1   2   4     3096.40     3057.87     31.61 o 
   2   2   4      172.95      177.23     13.79 o 
   3   2   4     1319.37     1358.88     25.83 o 
   4   2   4     2178.22     2218.90     34.48 o 
   5   2   4     3594.74     3645.40     46.24 o 
   6   2   4      881.24      861.91     27.26 o 
   7   2   4      365.69      356.59     21.93 o 
   8   2   4      140.41      157.89     13.54 o 
   9   2   4      606.93      578.81     26.57 o 
  10   2   4      335.81      351.43     24.66 o 
  11   2   4      533.97      482.33     29.87 o 
  12   2   4      313.83      276.85     20.43 o 
  13   2   4      342.98      355.07     24.38 o 
 -16   3   4        0.64       -2.68      7.76 o 
 -15   3   4        0.97        4.67      6.86 o 
 -14   3   4       36.55       23.01      7.47 o 
 -13   3   4      161.96      174.40     61.69 o 
 -12   3   4       10.72        3.36      5.60 o 
 -11   3   4       86.26       83.05     12.83 o 
 -10   3   4      134.18      115.62     14.65 o 
  -9   3   4       14.07       18.89      7.57 o 
  -8   3   4       67.18       73.18      6.27 o 
  -7   3   4      557.53      611.96     17.38 o 
  -6   3   4      158.81      170.39      9.12 o 
  -5   3   4       51.74       41.69      4.33 o 
  -4   3   4      527.55      609.77     51.69 o 
  -3   3   4       16.28       14.40      7.38 o 
  -2   3   4      107.30      127.52     11.14 o 
  -1   3   4      871.72      854.18     24.66 o 
   0   3   4      237.84      246.24     23.96 o 
   1   3   4       53.02       56.25      5.08 o 
   2   3   4      767.40      797.13     19.46 o 
   3   3   4      270.05      277.95     14.62 o 
   4   3   4      306.83      316.79     13.55 o 
   5   3   4       17.48        6.54      3.41 o 
   6   3   4       28.36       21.33      4.44 o 
   7   3   4      113.55       94.03     11.88 o 
   8   3   4        0.86        4.41      5.28 o 
   9   3   4        6.55        7.07      9.16 o 
  10   3   4       20.56       -1.42      9.73 o 
  11   3   4       35.24       28.76     11.77 o 
  12   3   4        0.44       -2.36      7.58 o 
 -16   4   4      204.51      196.64     25.49 o 
 -15   4   4      498.11      520.41     39.27 o 
 -14   4   4      608.62      653.86     42.26 o 
 -13   4   4      491.65      490.97     82.13 o 
 -12   4   4      561.38      566.32     37.20 o 
 -11   4   4      450.12      496.34     31.67 o 
 -10   4   4      267.76      278.51     27.59 o 
  -9   4   4       28.65       33.90     24.87 o 
  -8   4   4        9.78        9.84      5.24 o 
  -7   4   4       94.69       94.24      6.48 o 
  -6   4   4     1239.90     1214.31     23.49 o 
  -5   4   4     3184.32     3149.62     29.83 o 
  -4   4   4     4035.01     3908.74    119.66 o 
  -3   4   4     3605.13     3607.92     47.78 o 
  -2   4   4     1511.76     1511.34     45.05 o 
  -1   4   4     1209.74     1215.01     31.23 o 
   0   4   4     1211.82     1174.27     20.45 o 
   1   4   4      960.49      940.85     19.66 o 
   2   4   4      800.96      771.33     19.46 o 
   3   4   4      952.06      924.74     22.87 o 
   4   4   4     1202.14     1170.28     24.92 o 
   5   4   4     1394.92     1401.06     33.69 o 
   6   4   4     1197.19     1186.85     32.14 o 
   7   4   4      547.82      552.17     22.35 o 
   8   4   4      129.63      127.73     14.58 o 
   9   4   4      213.03      230.68     20.59 o 
  10   4   4      441.85      456.85     35.96 o 
  11   4   4      587.97      583.90     42.09 o 
  12   4   4      526.91      487.96     39.84 o 
 -15   5   4        5.66       -0.88      7.62 o 
 -14   5   4      104.18      115.11     18.79 o 
 -13   5   4      179.14      185.20     21.98 o 
 -12   5   4       38.61       59.84     15.23 o 
 -11   5   4        2.86       -1.70      9.36 o 
 -10   5   4       13.31       16.71      7.10 o 
  -9   5   4        0.03       -3.97      4.87 o 
  -8   5   4       44.54       40.28      8.18 o 
  -7   5   4       12.02        9.22      4.78 o 
  -6   5   4        2.36        1.07      2.60 o 
  -5   5   4       24.11       33.62      5.58 o 
  -4   5   4       54.65       67.55      6.29 o 
  -3   5   4       64.52       65.61      6.31 o 
  -2   5   4      196.62      254.84     19.75 o 
  -1   5   4       12.88       10.50      2.21 o 
   0   5   4      558.02      539.37     15.72 o 
   1   5   4        0.42        0.22      2.08 o 
   2   5   4     1123.84     1119.35     22.72 o 
   3   5   4        9.17        6.22      4.01 o 
   4   5   4      215.58      212.32     15.71 o 
   5   5   4       44.79       36.77      6.05 o 
   6   5   4       16.40       15.05      5.02 o 
   7   5   4      534.33      536.48     25.05 o 
   8   5   4      165.91      149.02     15.75 o 
   9   5   4       23.14       15.62      7.24 o 
  10   5   4      180.73      208.27     24.46 o 
  11   5   4      107.92      125.73     21.33 o 
 -14   6   4      248.83      241.23     28.04 o 
 -13   6   4      764.51      792.28     46.05 o 
 -12   6   4      284.76      304.19     27.14 o 
 -11   6   4     1269.14     1321.62     91.66 o 
 -10   6   4      976.75      940.91     80.68 o 
  -9   6   4      145.54      129.55     18.98 o 
  -8   6   4      140.83      114.01     22.91 o 
  -7   6   4      446.28      406.77     22.84 o 
  -6   6   4     1807.28     1697.76     43.36 o 
  -5   6   4     3142.30     3169.08     64.88 o 
  -4   6   4     1358.58     1291.21     38.56 o 
  -3   6   4     3284.52     3388.78     41.21 o 
  -2   6   4       50.12       48.52      7.93 o 
  -1   6   4      200.33      202.25      8.22 o 
   0   6   4       22.87       18.14      4.07 o 
   1   6   4       73.19       68.37      4.40 o 
   2   6   4      448.18      449.75     16.57 o 
   3   6   4      956.28      997.66     31.97 o 
   4   6   4     2686.78     2737.19     56.20 o 
   5   6   4       86.78      116.44     12.61 o 
   6   6   4     3823.52     3798.68     60.52 o 
   7   6   4       74.03       68.73     10.86 o 
   8   6   4      401.53      456.94     28.34 o 
   9   6   4      189.13      160.23     17.51 o 
  10   6   4      253.52      250.37     29.38 o 
  11   6   4      568.66      533.55     41.04 o 
 -14   7   4       37.23       -3.10      9.41 o 
 -13   7   4        9.10       11.33     10.80 o 
 -12   7   4      114.47      111.08     17.09 o 
 -11   7   4        3.97       17.85      6.96 o 
 -10   7   4      203.91      211.67     34.48 o 
  -9   7   4        9.09       20.94     12.81 o 
  -8   7   4      144.96      157.02     28.65 o 
  -7   7   4        1.13       35.75     15.32 o 
  -6   7   4       89.66      102.81     22.63 o 
  -5   7   4       22.03       25.99      5.16 o 
  -4   7   4        0.56        4.27      4.60 o 
  -3   7   4      197.00      185.61     12.06 o 
  -2   7   4      151.07      143.14      9.35 o 
  -1   7   4       30.44       23.91      3.78 o 
   0   7   4       86.74       87.54      6.65 o 
   1   7   4        0.09        0.14      3.23 o 
   2   7   4        0.38       10.06      4.54 o 
   3   7   4      161.13      139.77     12.87 o 
   4   7   4        1.26        0.86      6.39 o 
   5   7   4      154.36      133.46     13.94 o 
   6   7   4      407.96      423.26     25.67 o 
   7   7   4      122.95      135.42     15.59 o 
   8   7   4        0.99        6.07      6.21 o 
   9   7   4        7.19       13.00     10.96 o 
  10   7   4        2.97       21.02      6.61 o 
 -13   8   4      469.76      568.28     62.94 o 
 -12   8   4      401.76      443.30     53.06 o 
 -11   8   4      295.22      341.06     46.50 o 
 -10   8   4      172.20      218.36     36.05 o 
  -9   8   4      291.83      293.89     41.39 o 
  -8   8   4      324.73      303.13     40.72 o 
  -7   8   4     1812.59     1955.97     99.84 o 
  -6   8   4      281.85      232.20     34.85 o 
  -5   8   4      960.25      960.16     67.93 o 
  -4   8   4      737.23      764.00     30.99 o 
  -3   8   4      800.63      843.21     29.99 o 
  -2   8   4     1012.38     1081.09     35.28 o 
  -1   8   4      412.62      437.10     17.86 o 
   0   8   4      546.13      523.59     20.11 o 
   1   8   4       60.78       32.70      6.60 o 
   2   8   4     1230.91     1187.75     36.61 o 
   3   8   4      723.35      722.57     30.23 o 
   4   8   4     2094.74     2158.49     55.58 o 
   5   8   4     1475.22     1488.21     47.00 o 
   6   8   4      918.62      926.72     38.71 o 
   7   8   4      534.72      556.33     31.65 o 
   8   8   4      128.69      141.74     16.99 o 
   9   8   4       19.71       27.45      9.45 o 
 -11   9   4        0.15       -4.10     10.20 o 
 -10   9   4       29.47       28.67     18.73 o 
  -9   9   4      430.74      413.64     51.98 o 
  -8   9   4      127.57       75.10     22.22 o 
  -7   9   4      129.40      115.70     26.45 o 
  -6   9   4       22.25       22.33     16.29 o 
  -5   9   4        6.35        7.01     11.47 o 
  -4   9   4      108.19      112.67     16.83 o 
  -3   9   4      315.77      330.28     19.81 o 
  -2   9   4      129.46      135.87     13.49 o 
  -1   9   4       19.16       10.10      4.70 o 
   0   9   4       31.98       31.37      8.17 o 
   1   9   4      186.31      151.28     18.36 o 
   2   9   4      244.30      208.01     32.47 o 
   3   9   4       64.31       59.41     12.31 o 
   4   9   4       24.96       29.44     10.95 o 
   5   9   4        8.77        4.50     18.71 o 
   6   9   4       28.88        7.61      8.33 o 
   7   9   4        0.62       18.59     11.14 o 
   8   9   4       22.64       28.47     11.18 o 
 -10  10   4      148.78      139.17     32.22 o 
  -9  10   4      209.28      253.87     42.66 o 
  -8  10   4      109.59       49.79     21.14 o 
  -7  10   4     1029.39     1121.08     83.71 o 
  -6  10   4       82.56       60.10     20.58 o 
  -5  10   4      913.45      847.79     45.38 o 
  -4  10   4      768.17      725.21     42.00 o 
  -3  10   4      476.16      505.50     35.47 o 
  -2  10   4      866.09      915.11     47.85 o 
  -1  10   4      124.43      132.30     15.89 o 
   0  10   4      718.58      678.78     32.99 o 
   1  10   4        3.87       -1.04      7.22 o 
   2  10   4      930.96      809.20     45.26 o 
   3  10   4      387.81      383.25     32.29 o 
   4  10   4      336.64      333.10     56.67 o 
   5  10   4      398.01      369.10     33.83 o 
   6  10   4       16.29       25.08     15.19 o 
  -7  11   4      100.87      116.07     30.80 o 
  -6  11   4       37.62       72.79     24.69 o 
  -5  11   4        8.41       12.35      7.33 o 
  -4  11   4       14.00       27.59      9.09 o 
  -3  11   4      219.71      153.64     20.35 o 
  -2  11   4       47.38       46.60     12.75 o 
  -1  11   4       17.96       22.74     10.34 o 
   0  11   4      229.62      175.63     67.53 o 
   1  11   4       14.99        0.54     10.66 o 
   2  11   4        2.28        0.71     11.00 o 
   3  11   4       72.34       90.68     18.99 o 
   4  11   4        4.22      -11.20     12.85 o 
  -2  12   4      287.26      302.65     46.15 o 
  -1  12   4      220.37      159.80     33.69 o 
 -16   1   5       33.02       31.60     10.00 o 
 -15   1   5        3.52        1.30      8.51 o 
 -14   1   5      642.66      636.78     31.79 o 
 -13   1   5      598.51      598.16     25.01 o 
 -12   1   5      919.41      864.77     29.27 o 
 -11   1   5     2961.96     2801.36     50.87 o 
 -10   1   5       48.14       38.15      6.36 o 
  -9   1   5      453.40      451.09     19.06 o 
  -8   1   5      583.51      586.71     20.78 o 
  -7   1   5     1583.47     1621.09     28.20 o 
  -6   1   5      250.85      238.90      9.32 o 
  -5   1   5     1924.58     1891.50     23.23 o 
  -4   1   5     1264.90     1298.41     19.68 o 
  -3   1   5     2495.99     2512.90     29.35 o 
  -2   1   5     5764.39     5781.95     44.65 o 
  -1   1   5      146.40      131.13      7.95 o 
   0   1   5      596.37      562.11     18.63 o 
   1   1   5      341.26      365.70     13.09 o 
   2   1   5     1013.74      981.91     27.31 o 
   3   1   5      351.46      325.65     16.25 o 
   4   1   5      259.74      249.61     17.25 o 
   5   1   5      219.39      199.29     16.07 o 
   6   1   5      884.76      836.31     28.89 o 
   7   1   5     1199.65     1240.99     32.99 o 
   8   1   5     1112.70     1126.31     32.76 o 
   9   1   5     1735.71     1764.61     52.89 o 
  10   1   5      280.33      318.84     21.34 o 
  11   1   5      338.61      341.49     23.17 o 
 -16   2   5        0.31       13.52      8.80 o 
 -15   2   5       32.77       16.64      7.46 o 
 -14   2   5       58.78       82.12     15.30 o 
 -13   2   5        2.96       -2.73      4.62 o 
 -12   2   5       16.46       17.93      8.31 o 
 -11   2   5       31.84       26.52      6.13 o 
 -10   2   5      521.31      525.04     29.36 o 
  -9   2   5      315.38      309.58     17.59 o 
  -8   2   5       67.11       50.19      6.93 o 
  -7   2   5      190.32      169.09      9.63 o 
  -6   2   5       62.00       74.93      6.25 o 
  -5   2   5      183.66      225.11      9.56 o 
  -4   2   5       23.49       18.76      4.72 o 
  -3   2   5       23.54       12.87      4.05 o 
  -2   2   5      192.01      175.91     12.34 o 
  -1   2   5      650.94      617.62     12.56 o 
   0   2   5       16.40        9.95      2.55 o 
   1   2   5      350.98      355.92     13.25 o 
   2   2   5       80.40      100.13      7.70 o 
   3   2   5      148.92      156.98     11.57 o 
   4   2   5       32.39       36.14      5.45 o 
   5   2   5        1.80       -1.08      3.45 o 
   6   2   5        3.94        0.92      4.17 o 
   7   2   5        0.73        3.92      4.18 o 
   8   2   5      361.80      343.94     32.05 o 
   9   2   5       21.14       11.72      6.60 o 
  10   2   5        2.12        6.77     15.31 o 
  11   2   5      154.05      152.08     22.43 o 
 -16   3   5      142.76      146.73     21.62 o 
 -15   3   5      107.06      142.01     20.19 o 
 -14   3   5      423.92      346.12     29.47 o 
 -13   3   5      222.91      225.13     45.55 o 
 -12   3   5      985.40      972.39     44.65 o 
 -11   3   5     1079.56     1125.56     55.43 o 
 -10   3   5      145.63      181.45     17.85 o 
  -9   3   5      706.58      693.09     31.36 o 
  -8   3   5       20.82       17.58      3.83 o 
  -7   3   5      443.16      441.43     16.02 o 
  -6   3   5      101.30       88.82      7.48 o 
  -5   3   5      237.82      226.31     16.21 o 
  -4   3   5      885.76      873.77     51.88 o 
  -3   3   5     1654.15     1691.23     45.39 o 
  -2   3   5     3165.90     3158.39     90.67 o 
  -1   3   5     2318.00     2346.25     55.28 o 
   0   3   5     1276.41     1215.81     28.75 o 
   1   3   5      561.99      553.70     15.72 o 
   2   3   5     1394.33     1431.77     27.16 o 
   3   3   5     1674.17     1692.08     31.30 o 
   4   3   5     2177.77     2166.68     37.05 o 
   5   3   5     1796.95     1765.43     34.75 o 
   6   3   5      626.15      636.59     21.83 o 
   7   3   5      190.99      195.14     17.58 o 
   8   3   5      188.97      229.88     21.15 o 
   9   3   5      140.42      164.59     22.57 o 
  10   3   5      130.57      127.09     20.39 o 
  11   3   5       94.33      107.64     19.71 o 
 -15   4   5      199.29      221.24     25.22 o 
 -14   4   5        4.73       -0.21      7.03 o 
 -13   4   5      480.94      456.87     32.99 o 
 -12   4   5        2.44       12.28      7.69 o 
 -11   4   5      217.15      202.92     19.78 o 
 -10   4   5      180.77      201.24     24.77 o 
  -9   4   5      144.47      143.97     14.73 o 
  -8   4   5      146.46      142.69     14.51 o 
  -7   4   5        4.60        2.11      4.10 o 
  -6   4   5      838.47      830.43     18.35 o 
  -5   4   5      256.72      303.30     18.86 o 
  -4   4   5      752.80      756.21     41.35 o 
  -3   4   5      147.51      132.29     13.73 o 
  -2   4   5       36.78       40.58      7.77 o 
  -1   4   5      103.88      119.71     22.40 o 
   0   4   5        0.01       -5.86      6.37 o 
   1   4   5        7.88        3.78      2.83 o 
   2   4   5      224.60      213.15     10.40 o 
   3   4   5     3015.63     2949.40     40.99 o 
   4   4   5     2279.76     2355.01     38.35 o 
   5   4   5      630.66      584.61     20.08 o 
   6   4   5      419.42      417.92     20.60 o 
   7   4   5      165.97      168.26     13.37 o 
   8   4   5       30.38       16.31      5.94 o 
   9   4   5       57.44       44.26      8.90 o 
  10   4   5      186.85      159.37     18.16 o 
  11   4   5        8.33       28.24     11.67 o 
 -15   5   5        5.86       17.55     15.52 o 
 -14   5   5      120.74      125.97     28.92 o 
 -13   5   5      397.03      415.04     50.45 o 
 -12   5   5      603.93      616.84     36.49 o 
 -11   5   5      956.19      945.24     42.82 o 
 -10   5   5      855.51      873.47     38.60 o 
  -9   5   5      447.89      460.96     26.35 o 
  -8   5   5      335.38      354.85     21.12 o 
  -7   5   5      341.12      354.06     18.47 o 
  -6   5   5     1342.78     1351.52     21.22 o 
  -5   5   5     1451.74     1305.65     69.00 o 
  -4   5   5      678.06      596.92     28.58 o 
  -3   5   5      616.49      597.20     22.80 o 
  -2   5   5      891.43      819.93     34.45 o 
  -1   5   5      469.90      460.91     22.67 o 
   0   5   5      603.98      617.86     32.71 o 
   1   5   5      102.34       95.91      7.94 o 
   2   5   5       10.01       13.65      3.82 o 
   3   5   5     1176.56     1203.32     25.62 o 
   4   5   5     1548.59     1596.58     31.07 o 
   5   5   5     1022.75     1008.62     31.24 o 
   6   5   5     1203.00     1160.81     34.48 o 
   7   5   5      849.94      826.81     36.61 o 
   8   5   5      386.95      402.92     26.98 o 
   9   5   5      438.90      482.30     30.84 o 
  10   5   5       77.63       85.19     13.57 o 
 -14   6   5        0.01       -7.71     12.94 o 
 -13   6   5       30.07       28.89     17.09 o 
 -12   6   5       47.23       74.50     22.93 o 
 -11   6   5       23.25       22.74     13.70 o 
 -10   6   5       35.13       14.27     11.81 o 
  -9   6   5        0.32       -5.55      9.63 o 
  -8   6   5       13.11       -0.34      8.72 o 
  -7   6   5      114.76      124.63     25.17 o 
  -6   6   5      342.76      309.42     36.83 o 
  -5   6   5      295.62      281.80     34.61 o 
  -4   6   5        0.77       -8.56     12.34 o 
  -3   6   5      401.04      391.22     28.33 o 
  -2   6   5       27.49       24.02      6.72 o 
  -1   6   5       23.42       21.21      6.18 o 
   0   6   5        1.13        1.17      1.87 o 
   1   6   5       28.53       25.55      5.02 o 
   2   6   5      418.02      401.66     19.11 o 
   3   6   5      653.21      645.51     26.35 o 
   4   6   5      340.66      333.23     17.85 o 
   5   6   5      630.25      641.13     25.42 o 
   6   6   5        0.30       -0.41      8.23 o 
   7   6   5        5.29        3.18      9.73 o 
   8   6   5       14.01       -7.73      7.81 o 
   9   6   5        0.30        0.19      9.16 o 
 -13   7   5      135.36      167.34     33.39 o 
 -12   7   5      223.04      200.31     37.06 o 
 -11   7   5       10.78       12.97     11.26 o 
 -10   7   5      870.56      876.32     70.73 o 
  -9   7   5      422.56      411.14     47.30 o 
  -8   7   5      303.52      303.19     40.02 o 
  -7   7   5      283.69      278.80     37.09 o 
  -6   7   5      658.48      661.55     56.31 o 
  -5   7   5      847.30      824.47     61.96 o 
  -4   7   5      926.37      914.47     35.33 o 
  -3   7   5     1468.78     1611.72     68.41 o 
  -2   7   5     1180.71     1277.76     39.47 o 
  -1   7   5      574.38      596.43     27.91 o 
   0   7   5      323.76      403.40     28.59 o 
   1   7   5       28.52       40.30     10.48 o 
   2   7   5        4.45       -2.19      7.44 o 
   3   7   5      693.02      720.51     43.91 o 
   4   7   5     1060.11     1140.41     84.63 o 
   5   7   5      998.26     1113.58     43.07 o 
   6   7   5      375.16      356.48     33.05 o 
   7   7   5      945.59      981.55     55.98 o 
   8   7   5      156.19      129.87     21.31 o 
 -12   8   5       52.14       69.65     23.86 o 
 -11   8   5        0.00      -13.58     16.19 o 
 -10   8   5       15.75      -13.24     13.24 o 
  -9   8   5       16.01       29.19     16.82 o 
  -8   8   5       81.67       86.21     24.24 o 
  -7   8   5        9.40        1.91     10.42 o 
  -6   8   5        2.07       -6.91     10.17 o 
  -5   8   5       23.88       18.85     13.57 o 
  -4   8   5        2.22        7.42      9.77 o 
  -3   8   5        0.07       -4.79      4.79 o 
  -2   8   5       45.53       64.76     10.08 o 
  -1   8   5      128.96      123.15     13.81 o 
   0   8   5       51.31       40.87     10.13 o 
   1   8   5        3.94        8.25     15.63 o 
   2   8   5       72.59       62.94     13.29 o 
   3   8   5       11.88        0.00      8.00 o 
   4   8   5        6.16        9.76     20.35 o 
   5   8   5       16.16       19.47      8.60 o 
   6   8   5        0.21       -6.27      7.37 o 
   7   8   5        0.04       13.13      9.38 o 
 -10   9   5      614.31      581.93     62.21 o 
  -9   9   5      159.32      256.98     42.10 o 
  -8   9   5       62.31       99.60     25.42 o 
  -7   9   5      124.78      103.24     26.07 o 
  -6   9   5      190.24      256.78     39.20 o 
  -5   9   5      130.86      145.15     29.43 o 
  -4   9   5      777.22      765.67     44.19 o 
  -3   9   5     1115.19     1136.72     53.92 o 
  -2   9   5      491.71      490.79     26.47 o 
  -1   9   5      994.26      922.66     40.97 o 
   0   9   5      354.56      361.72     28.98 o 
   1   9   5      227.59      292.56     26.85 o 
   2   9   5      559.12      538.80     37.58 o 
   3   9   5      645.80      605.91     41.35 o 
   4   9   5      459.70      417.31     35.31 o 
   5   9   5      590.74      633.86     44.77 o 
   6   9   5      106.77      106.59     20.00 o 
  -8  10   5       50.09       22.35     15.49 o 
  -7  10   5        2.24      -13.74     15.50 o 
  -6  10   5       24.35       18.24     10.30 o 
  -5  10   5        7.57        0.93      6.95 o 
  -4  10   5       82.13       80.97     16.11 o 
  -3  10   5        2.86       -3.35      7.47 o 
  -2  10   5      167.54      136.07     20.14 o 
  -1  10   5       24.41       31.07     11.79 o 
   0  10   5      406.37      370.38     29.92 o 
   1  10   5        4.64       11.83      9.87 o 
   2  10   5      165.29      174.31     22.68 o 
   3  10   5       53.06       63.17     14.29 o 
   4  10   5      143.39      120.04     20.55 o 
  -5  11   5      188.30      187.28     37.54 o 
  -4  11   5      249.00      273.86     28.57 o 
  -3  11   5      249.91      242.20     27.20 o 
  -2  11   5       89.39       65.02     40.54 o 
  -1  11   5      227.36      256.89     28.06 o 
   0  11   5       96.05      101.72     25.25 o 
   1  11   5      357.84      404.33     50.16 o 
 -15   0   6      167.26      146.78     27.56 o 
 -14   0   6     1109.51     1114.92     51.64 o 
 -13   0   6     1749.51     1750.85     66.35 o 
 -12   0   6        9.25       20.95     10.80 o 
 -11   0   6     4029.92     3844.54     87.39 o 
 -10   0   6       73.76       96.50     13.82 o 
  -9   0   6      606.08      619.80     32.63 o 
  -8   0   6      160.13      190.67     38.12 o 
  -7   0   6       47.75       39.81      6.56 o 
  -6   0   6      260.40      268.14     15.21 o 
  -5   0   6      219.29      202.82     14.88 o 
  -4   0   6     3575.94     3551.43     48.50 o 
  -3   0   6       36.75       42.84      7.02 o 
  -2   0   6     4705.82     4486.11     89.51 o 
  -1   0   6      525.01      488.66     24.41 o 
   0   0   6      453.83      444.26     30.29 o 
   1   0   6     1244.58     1207.41     44.17 o 
   2   0   6       11.00        8.43      8.93 o 
   3   0   6     1289.10     1277.57     69.18 o 
   4   0   6      110.48       87.34     20.30 o 
   5   0   6      399.44      454.78     44.20 o 
   6   0   6     3049.43     2946.62    116.19 o 
   7   0   6      563.98      708.96     42.72 o 
   8   0   6     1085.46     1119.77     44.81 o 
   9   0   6       23.26       12.22      9.43 o 
  10   0   6      216.19      211.29     32.51 o 
 -15   1   6       15.52        8.16      6.77 o 
 -14   1   6       12.96        6.62      4.50 o 
 -13   1   6       76.73       72.55      9.55 o 
 -12   1   6        3.46        1.64      4.07 o 
 -11   1   6        0.01        8.82      5.52 o 
 -10   1   6      224.15      199.15     13.74 o 
  -9   1   6       22.62       30.38      6.66 o 
  -8   1   6       27.33       29.34      6.35 o 
  -7   1   6       15.50       14.18      3.69 o 
  -6   1   6      366.68      345.97     15.00 o 
  -5   1   6      425.88      444.60     12.06 o 
  -4   1   6      174.82      165.10      8.42 o 
  -3   1   6      104.04      111.46      6.91 o 
  -2   1   6        5.64        0.19      2.83 o 
  -1   1   6      201.37      192.85     10.98 o 
   0   1   6       87.65       73.62      9.45 o 
   1   1   6       14.75       14.79      5.13 o 
   2   1   6        0.15        2.04      2.93 o 
   3   1   6       39.08       15.95      6.19 o 
   4   1   6      345.03      323.85     21.38 o 
   5   1   6      142.34      153.46     22.49 o 
   6   1   6        5.90       15.07      5.08 o 
   7   1   6        0.00       -5.42      5.42 o 
   8   1   6       36.79       22.42      6.58 o 
   9   1   6        1.25        4.80     10.64 o 
  10   1   6        0.07       -9.10      9.10 o 
 -15   2   6       89.22       92.68     17.18 o 
 -14   2   6      256.42      248.28     20.67 o 
 -13   2   6      202.30      215.49     15.97 o 
 -12   2   6       58.82       63.20      8.82 o 
 -11   2   6     1238.50     1299.35     35.87 o 
 -10   2   6      290.43      303.53     20.78 o 
  -9   2   6      873.20      869.70     26.93 o 
  -8   2   6      143.31      141.04     10.60 o 
  -7   2   6       59.70       56.88      6.59 o 
  -6   2   6      225.77      219.89     10.83 o 
  -5   2   6      632.66      623.88     27.26 o 
  -4   2   6     2679.99     2717.47     65.96 o 
  -3   2   6     1632.65     1606.02     50.33 o 
  -2   2   6     2615.73     2684.85    106.81 o 
  -1   2   6      599.28      576.63     14.03 o 
   0   2   6      438.63      422.39     13.79 o 
   1   2   6      163.09      172.89      9.28 o 
   2   2   6      915.87      914.65     20.82 o 
   3   2   6      678.18      704.48     22.25 o 
   4   2   6      494.01      501.28     19.57 o 
   5   2   6      323.24      353.47     20.99 o 
   6   2   6     1020.62      994.90     33.30 o 
   7   2   6      567.45      595.82     26.88 o 
   8   2   6      589.35      585.85     27.71 o 
   9   2   6      200.88      211.86     20.69 o 
  10   2   6       66.92       49.40     13.53 o 
 -15   3   6       75.34       37.96     53.07 o 
 -14   3   6       61.52       68.51     21.11 o 
 -13   3   6       15.99       -4.67      9.94 o 
 -12   3   6       50.41       46.70     18.61 o 
 -11   3   6       44.78       45.44      9.20 o 
 -10   3   6      196.50      181.87     16.67 o 
  -9   3   6      158.87      160.92     22.60 o 
  -8   3   6      186.95      177.06     13.64 o 
  -7   3   6        7.28        6.51      2.28 o 
  -6   3   6       72.30      116.21     20.35 o 
  -5   3   6       26.54       29.48     12.00 o 
  -4   3   6       93.85       98.62     20.84 o 
  -3   3   6       13.65       15.86      6.85 o 
  -2   3   6        1.16        0.36      5.22 o 
  -1   3   6      161.54      131.60     25.81 o 
   0   3   6      613.09      621.51     14.72 o 
   1   3   6      444.56      462.06     15.52 o 
   2   3   6       87.59       87.16      8.93 o 
   3   3   6        6.58        8.18      5.30 o 
   4   3   6       12.58       10.40      3.89 o 
   5   3   6        3.68        5.24      4.08 o 
   6   3   6        2.48        2.07      6.36 o 
   7   3   6       23.56       23.64      6.66 o 
   8   3   6       48.24       32.99     10.68 o 
   9   3   6       79.32      110.22     15.42 o 
 -14   4   6       43.25       55.15     20.33 o 
 -13   4   6      151.09      166.22     31.32 o 
 -12   4   6      254.92      239.06     36.37 o 
 -11   4   6      292.03      295.10     38.74 o 
 -10   4   6      325.97      355.58     40.31 o 
  -9   4   6      876.92      952.93     63.57 o 
  -8   4   6     1192.81     1265.46     71.19 o 
  -7   4   6      698.69      740.21     53.42 o 
  -6   4   6      511.51      493.37     42.49 o 
  -5   4   6      223.87      235.42     29.23 o 
  -4   4   6      652.99      628.05     46.76 o 
  -3   4   6     1349.24     1300.76     66.47 o 
  -2   4   6     1288.50     1322.33     67.32 o 
  -1   4   6      743.39      754.86     38.24 o 
   0   4   6      487.98      473.29     25.48 o 
   1   4   6      449.47      457.81     20.44 o 
   2   4   6      382.67      396.38     15.08 o 
   3   4   6      430.68      440.12     16.88 o 
   4   4   6      358.74      387.23     16.80 o 
   5   4   6      326.35      323.82     15.92 o 
   6   4   6      617.19      622.63     26.51 o 
   7   4   6      899.07      828.77     89.57 o 
   8   4   6      765.85      814.84     51.49 o 
   9   4   6      350.41      434.75     38.77 o 
 -14   5   6        8.98       13.68      9.56 o 
 -13   5   6        0.65        0.98     11.81 o 
 -12   5   6        8.37       25.04     13.77 o 
 -11   5   6       23.23       12.81     11.94 o 
 -10   5   6        3.51       -1.37      7.57 o 
  -9   5   6      126.49      111.00     24.03 o 
  -8   5   6       17.76       30.50     16.01 o 
  -7   5   6        1.42       -0.83      9.51 o 
  -6   5   6        0.66        6.63      9.99 o 
  -5   5   6        1.10       -5.53     11.18 o 
  -4   5   6        3.54       -1.38      8.69 o 
  -3   5   6      648.26      624.85     49.68 o 
  -2   5   6        6.31        5.57      5.58 o 
  -1   5   6      115.63      121.65     15.86 o 
   0   5   6      250.04      290.21     23.14 o 
   1   5   6      681.39      675.68     24.67 o 
   2   5   6      140.10      151.69     11.79 o 
   3   5   6        6.77        4.43      5.76 o 
   4   5   6      117.89       88.95     12.47 o 
   5   5   6      244.19      202.29     18.59 o 
   6   5   6        5.10       20.60      8.00 o 
   7   5   6       62.63       55.15     21.10 o 
   8   5   6      121.38      105.90     23.09 o 
 -13   6   6      457.60      441.87     53.70 o 
 -12   6   6      462.95      426.56     50.91 o 
 -11   6   6      304.26      353.94     45.59 o 
 -10   6   6      417.69      477.84     51.44 o 
  -9   6   6      678.32      600.04     55.90 o 
  -8   6   6     1559.67     1558.68     86.84 o 
  -7   6   6      113.25      146.93     26.86 o 
  -6   6   6      220.36      234.65     33.29 o 
  -5   6   6       12.91        2.13      9.81 o 
  -4   6   6      128.84      158.77     27.03 o 
  -3   6   6      408.53      330.01     38.65 o 
  -2   6   6      619.04      625.22     28.64 o 
  -1   6   6      745.07      753.92     38.77 o 
   0   6   6      437.32      400.06     29.46 o 
   1   6   6     2525.10     2452.27     74.75 o 
   2   6   6       29.25       26.10      9.50 o 
   3   6   6      793.67      818.46     45.39 o 
   4   6   6       69.02       83.02     12.41 o 
   5   6   6      262.74      269.05     22.23 o 
   6   6   6      568.31      566.29     42.55 o 
   7   6   6      501.53      550.13     46.79 o 
   8   6   6      783.20      745.50     51.89 o 
 -12   7   6       13.82       24.54     17.06 o 
 -11   7   6      181.46      185.29     35.16 o 
 -10   7   6        0.13       -2.33     13.09 o 
  -9   7   6        4.75       17.81     12.62 o 
  -8   7   6        8.47       23.04     15.23 o 
  -7   7   6       10.08       26.32     16.15 o 
  -6   7   6      136.85      111.68     24.80 o 
  -5   7   6      137.37       75.40     19.90 o 
  -4   7   6       92.23       83.03     22.86 o 
  -3   7   6       63.39       56.49     19.91 o 
  -2   7   6        0.54       -3.75      6.12 o 
  -1   7   6       44.12       46.50      9.13 o 
   0   7   6        1.60        8.42      7.28 o 
   1   7   6        0.06        6.75      7.01 o 
   2   7   6      134.03      127.29     18.71 o 
   3   7   6       44.82       26.89     11.58 o 
   4   7   6       78.41       63.13     12.39 o 
   5   7   6        5.04       -6.90      6.90 o 
   6   7   6       11.18        9.79     17.37 o 
   7   7   6        2.69       -7.70     18.98 o 
 -11   8   6       13.34       28.50     16.68 o 
 -10   8   6      780.41      698.51     67.21 o 
  -9   8   6      478.59      405.36     50.56 o 
  -8   8   6      395.91      446.27     51.34 o 
  -7   8   6       76.61       94.12     25.73 o 
  -6   8   6       24.54       29.01      8.56 o 
  -5   8   6      124.96      102.92     24.98 o 
  -4   8   6      211.63      177.42     31.83 o 
  -3   8   6     1443.21     1420.90     61.37 o 
  -2   8   6      146.25      129.28     23.43 o 
  -1   8   6     1071.70     1151.80     50.48 o 
   0   8   6      771.82      787.34     43.52 o 
   1   8   6      999.95      946.87     48.91 o 
   2   8   6      480.66      517.30     37.83 o 
   3   8   6      109.68      115.77     26.16 o 
   4   8   6      240.38      230.37     21.49 o 
   5   8   6      411.53      425.25     38.56 o 
  -9   9   6        3.06       29.56     19.16 o 
  -8   9   6       52.93       61.26     22.40 o 
  -7   9   6       98.12      112.29     27.33 o 
  -6   9   6       96.96      102.42     26.70 o 
  -5   9   6       25.13       40.71     16.25 o 
  -4   9   6       92.49       96.59     27.18 o 
  -3   9   6        1.39       -7.75      9.53 o 
  -2   9   6       59.46       47.09     16.00 o 
  -1   9   6      120.13       80.54     22.10 o 
   0   9   6       13.03        5.77      6.97 o 
   1   9   6        5.26        3.15     15.70 o 
   2   9   6      120.70      100.47     17.95 o 
   3   9   6       66.54       75.61     22.94 o 
  -6  10   6      151.38      147.15     32.35 o 
  -5  10   6      391.04      409.03     55.67 o 
  -4  10   6       75.73       97.53     18.29 o 
  -3  10   6      586.74      569.43     42.14 o 
  -2  10   6       31.43       23.14      9.94 o 
  -1  10   6      484.27      513.45     55.22 o 
   0  10   6      355.16      451.48     53.76 o 
 -14   1   7      615.08      610.24     33.01 o 
 -13   1   7        5.64        3.11      6.30 o 
 -12   1   7      125.13      113.76     14.34 o 
 -11   1   7      321.37      343.12     23.46 o 
 -10   1   7     1421.59     1429.26     46.18 o 
  -9   1   7      665.68      670.51     31.12 o 
  -8   1   7      657.81      651.67     37.99 o 
  -7   1   7      525.56      533.26     19.70 o 
  -6   1   7       17.28       14.18      4.43 o 
  -5   1   7     1195.62     1269.37     49.70 o 
  -4   1   7      111.76      107.17     11.61 o 
  -3   1   7      265.12      220.56     23.99 o 
  -2   1   7      292.59      317.49     28.65 o 
  -1   1   7      904.71      863.60     64.42 o 
   0   1   7      850.99      842.57     34.69 o 
   1   1   7      235.09      247.74     18.92 o 
   2   1   7       29.98       20.91      9.25 o 
   3   1   7      389.47      403.19     30.16 o 
   4   1   7     1008.38     1055.27     40.31 o 
   5   1   7      960.72     1071.33     40.39 o 
   6   1   7     1379.56     1351.99     47.16 o 
   7   1   7      443.82      452.86     28.37 o 
   8   1   7      187.76      200.61     20.61 o 
 -14   2   7       99.89       72.52     20.13 o 
 -13   2   7       82.64       62.10     15.01 o 
 -12   2   7       54.19       58.46     10.79 o 
 -11   2   7      196.50      200.91     18.54 o 
 -10   2   7      123.04      109.29     13.89 o 
  -9   2   7        6.47       16.86      6.49 o 
  -8   2   7        0.22       -1.71      5.38 o 
  -7   2   7        8.93       -1.64      7.51 o 
  -6   2   7        0.34       -5.96      5.96 o 
  -5   2   7      252.17      230.54     20.91 o 
  -4   2   7      193.11      179.24     18.18 o 
  -3   2   7      169.62      171.99     30.72 o 
  -2   2   7      129.58      104.09     25.40 o 
  -1   2   7        7.05       -2.54      8.65 o 
   0   2   7       14.83        3.16      5.70 o 
   1   2   7       35.99       31.68     10.19 o 
   2   2   7        5.49        8.63      5.51 o 
   3   2   7       42.75       52.82      9.78 o 
   4   2   7        3.62        2.34      5.65 o 
   5   2   7       32.80       25.35      8.29 o 
   6   2   7       24.25       11.78      7.92 o 
   7   2   7       79.94       95.52     14.18 o 
   8   2   7       45.64       11.63     10.61 o 
 -14   3   7      168.56      211.31     25.38 o 
 -13   3   7       29.59       11.94     18.15 o 
 -12   3   7      166.36      182.28     28.98 o 
 -11   3   7       64.33       67.38     13.86 o 
 -10   3   7      635.68      594.98     38.77 o 
  -9   3   7      515.64      496.82     45.63 o 
  -8   3   7      188.69      185.20     21.03 o 
  -7   3   7      175.50      191.18     21.04 o 
  -6   3   7      173.32      176.71     43.30 o 
  -5   3   7     1099.10     1137.96     48.71 o 
  -4   3   7     1016.47     1021.22     45.72 o 
  -3   3   7     1507.86     1535.62     56.27 o 
  -2   3   7      619.41      577.42     55.19 o 
  -1   3   7     1156.98     1174.58     53.74 o 
   0   3   7     1452.54     1388.75     44.32 o 
   1   3   7      655.71      705.78     37.34 o 
   2   3   7      440.61      463.54     22.85 o 
   3   3   7       76.17       87.14      9.92 o 
   4   3   7        8.64       16.90      4.98 o 
   5   3   7      118.57      124.96     14.63 o 
   6   3   7      194.56      218.46     26.49 o 
   7   3   7      252.92      303.91     32.71 o 
 -13   4   7       68.88       69.68     20.58 o 
 -12   4   7       78.98       88.35     23.58 o 
 -11   4   7       14.66       21.78     11.48 o 
 -10   4   7      164.96      178.31     29.45 o 
  -9   4   7      296.63      310.19     37.43 o 
  -8   4   7       10.03        6.50      8.55 o 
  -7   4   7      166.13      145.68     25.79 o 
  -6   4   7       13.34        9.27      8.54 o 
  -5   4   7       11.42       11.05     13.31 o 
  -4   4   7        7.71        5.11      7.27 o 
  -3   4   7       53.34       65.16     13.66 o 
  -2   4   7       93.51       73.67     21.67 o 
  -1   4   7      888.43      913.09     48.61 o 
   0   4   7     1782.52     1777.65     50.04 o 
   1   4   7      553.91      552.37     24.50 o 
   2   4   7       29.01       37.47      8.06 o 
   3   4   7      204.54      189.83     19.36 o 
   4   4   7      351.87      370.00     26.04 o 
   5   4   7        0.36       -0.18      6.82 o 
   6   4   7        1.90        3.19     16.63 o 
   7   4   7      443.40      474.85     39.93 o 
 -12   5   7      150.33      156.02     30.86 o 
 -11   5   7      382.22      456.95     50.44 o 
 -10   5   7      334.91      347.87     42.43 o 
  -9   5   7      628.59      704.28     58.90 o 
  -8   5   7      503.80      477.79     48.02 o 
  -7   5   7      175.00      204.18     31.56 o 
  -6   5   7       30.68       14.13     12.17 o 
  -5   5   7       98.25      107.79     22.97 o 
  -4   5   7       64.91       93.92     21.12 o 
  -3   5   7      231.24      262.47     33.64 o 
  -2   5   7      847.47      870.53     70.73 o 
  -1   5   7      272.16      256.69     59.91 o 
   0   5   7     1107.93     1163.04     34.89 o 
   1   5   7     1305.71     1334.31     47.56 o 
   2   5   7      411.85      417.65     27.49 o 
   3   5   7       78.18       60.42     11.47 o 
   4   5   7      104.14       79.86     12.60 o 
   5   5   7      149.40      134.72     19.86 o 
   6   5   7      595.84      603.43     44.84 o 
 -12   6   7        0.07       13.62     12.99 o 
 -11   6   7       22.03        4.60      9.26 o 
 -10   6   7        0.24       16.06     12.87 o 
  -9   6   7      203.38      166.68     30.47 o 
  -8   6   7       43.09       22.52     12.46 o 
  -7   6   7        1.64       19.43     12.19 o 
  -6   6   7      145.93      152.44     28.34 o 
  -5   6   7       56.27       43.77     14.38 o 
  -4   6   7        3.04       -1.77      9.83 o 
  -3   6   7       10.45       17.16     12.50 o 
  -2   6   7       26.79       44.59     17.62 o 
  -1   6   7      247.17      226.58     31.97 o 
   0   6   7      632.43      616.08     57.90 o 
   1   6   7       53.15       46.78     12.64 o 
   2   6   7      156.41      170.90     18.14 o 
   3   6   7        0.44        4.72      7.15 o 
   4   6   7        1.79        2.48      5.84 o 
   5   6   7       28.88       17.26     21.58 o 
 -10   7   7      324.59      328.01     46.04 o 
  -9   7   7      408.34      382.30     47.70 o 
  -8   7   7      314.11      276.92     40.10 o 
  -7   7   7      168.47      178.14     31.56 o 
  -6   7   7      279.82      323.94     42.19 o 
  -5   7   7       89.00      150.36     28.97 o 
  -4   7   7       42.14       75.84     21.98 o 
  -3   7   7      147.77      183.98     47.48 o 
  -2   7   7      340.57      322.21     27.42 o 
  -1   7   7      115.55      104.18     16.40 o 
   0   7   7      548.43      558.13     39.46 o 
   1   7   7      819.54      827.90     39.62 o 
   2   7   7      796.24      904.46     42.10 o 
   3   7   7       34.72       62.37     15.04 o 
   4   7   7      192.00      248.44     22.90 o 
  -9   8   7       18.49        6.22     11.11 o 
  -8   8   7        0.00        6.60      9.62 o 
  -7   8   7        1.25       11.54      8.83 o 
  -6   8   7        3.08       -2.47      8.74 o 
  -5   8   7        6.39        2.98     12.01 o 
  -4   8   7        5.67       27.80     12.08 o 
  -3   8   7        1.79       10.17      7.52 o 
  -2   8   7       17.14       82.00     23.06 o 
  -1   8   7       11.22       24.57     10.20 o 
   0   8   7        2.31       -5.05     10.40 o 
   1   8   7       14.65        6.21      6.74 o 
   2   8   7       73.88       67.79     13.11 o 
  -5   9   7       64.32       50.26     17.03 o 
  -4   9   7      201.59      212.24     25.68 o 
  -3   9   7      357.04      372.56     38.40 o 
  -2   9   7      402.52      536.34     58.97 o 
  -1   9   7      592.37      687.24     66.75 o 
 -13   0   8        1.77       12.21     15.49 o 
 -12   0   8        3.94        2.33     11.40 o 
 -11   0   8       55.10       36.81     18.28 o 
 -10   0   8      135.61      100.86     27.49 o 
  -9   0   8      660.15      654.84     64.27 o 
  -8   0   8      692.72      604.36     60.95 o 
  -7   0   8     1988.41     1871.39    105.56 o 
  -6   0   8       12.99       13.28     12.05 o 
  -5   0   8      102.48       62.39     21.64 o 
  -4   0   8       21.74       29.25     17.81 o 
  -3   0   8       52.28       51.26     19.42 o 
  -2   0   8      849.20     1050.58     78.21 o 
  -1   0   8      199.28      197.78     34.50 o 
   0   0   8     1140.35     1084.12     72.42 o 
   1   0   8      762.09      751.06     60.79 o 
   2   0   8       45.44       36.54     12.42 o 
   3   0   8     1005.14      860.13     67.37 o 
   4   0   8      101.82      128.50     27.78 o 
   5   0   8      509.26      525.08     56.08 o 
   6   0   8      141.72      112.49     26.74 o 
 -13   1   8        1.39        6.72     15.15 o 
 -12   1   8        9.05        4.56      8.47 o 
 -11   1   8       74.44       58.08     14.48 o 
 -10   1   8       16.47       31.00     30.34 o 
  -9   1   8       40.22       32.43     11.34 o 
  -8   1   8      117.19      119.92     20.35 o 
  -7   1   8       29.73       24.56     16.28 o 
  -6   1   8        5.45       -9.40      9.40 o 
  -5   1   8        7.89        6.86      8.32 o 
  -4   1   8       96.23       65.14     14.81 o 
  -3   1   8      103.19      117.81     29.10 o 
  -2   1   8        2.59       -8.37     12.10 o 
  -1   1   8        3.99        0.71      6.81 o 
   0   1   8        0.02        0.65      5.56 o 
   1   1   8      169.38      147.83     16.46 o 
   2   1   8       96.87       99.11     16.61 o 
   3   1   8        0.64       10.36      8.73 o 
   4   1   8        2.87        8.96     20.18 o 
   5   1   8       39.66       37.18     13.08 o 
 -12   2   8      147.52      193.40     25.50 o 
 -11   2   8      169.05      145.81     22.38 o 
 -10   2   8      269.11      322.55     32.23 o 
  -9   2   8      438.47      428.28     27.02 o 
  -8   2   8      582.36      573.01     35.75 o 
  -7   2   8     1112.22     1151.72     73.32 o 
  -6   2   8      360.03      338.39     45.47 o 
  -5   2   8      268.16      276.23     24.07 o 
  -4   2   8       28.09       58.70     22.95 o 
  -3   2   8      189.45      213.65     36.86 o 
  -2   2   8      143.02      174.25     34.07 o 
  -1   2   8      737.53      808.76     47.38 o 
   0   2   8     1115.39     1132.75     70.99 o 
   1   2   8      789.07      814.76     42.34 o 
   2   2   8      164.34      163.46     17.76 o 
   3   2   8      287.17      280.20     67.05 o 
   4   2   8       62.32       63.37     14.57 o 
   5   2   8      130.91      147.50     20.79 o 
 -12   3   8        8.23       25.94     11.10 o 
 -11   3   8      138.97      138.98     19.86 o 
 -10   3   8       18.23       22.70      9.90 o 
  -9   3   8       14.81       22.42     10.16 o 
  -8   3   8        0.09        3.69      8.06 o 
  -7   3   8        3.33        7.90      5.95 o 
  -6   3   8      188.48      201.72     29.15 o 
  -5   3   8       41.87       45.47     11.72 o 
  -4   3   8       92.83      103.01     28.61 o 
  -3   3   8      157.28      178.89     33.56 o 
  -2   3   8      224.58      262.35     41.24 o 
  -1   3   8       75.29       85.47     15.60 o 
   0   3   8        0.03        5.24      6.85 o 
   1   3   8      137.08      148.50     17.71 o 
   2   3   8        8.66       11.48      7.32 o 
   3   3   8        1.30       -6.86      6.86 o 
   4   3   8       27.89       28.59     10.63 o 
   5   3   8        7.98        1.84     10.37 o 
 -11   4   8      437.86      449.33     60.51 o 
 -10   4   8      366.80      334.26     31.57 o 
  -9   4   8      327.28      334.53     31.09 o 
  -8   4   8      176.38      216.44     24.25 o 
  -7   4   8      228.36      208.57     24.15 o 
  -6   4   8      409.04      409.73     84.71 o 
  -5   4   8      302.98      363.94     47.09 o 
  -4   4   8       72.32       60.84     12.56 o 
  -3   4   8       70.95       68.03     23.54 o 
  -2   4   8      348.95      418.32     35.93 o 
  -1   4   8      595.56      610.06     31.91 o 
   0   4   8      705.79      693.95     33.89 o 
   1   4   8      383.31      400.26     34.68 o 
   2   4   8      174.46      193.79     24.43 o 
   3   4   8      248.00      257.22     28.71 o 
   4   4   8      327.93      334.47     31.63 o 
 -10   5   8        4.85       11.04     12.01 o 
  -9   5   8        2.45        4.49     13.05 o 
  -8   5   8       54.95       43.70     12.45 o 
  -7   5   8       18.66        1.46      7.96 o 
  -6   5   8      377.14      348.39     31.47 o 
  -5   5   8       42.99       14.87      7.01 o 
  -4   5   8      295.62      313.82     38.20 o 
  -3   5   8       51.72       81.60     24.87 o 
  -2   5   8      380.51      413.90     36.37 o 
  -1   5   8      156.76      170.70     24.31 o 
   0   5   8       10.54       23.95     10.60 o 
   1   5   8        8.02       21.48     11.37 o 
   2   5   8       34.13       18.14      9.01 o 
   3   5   8       26.75       40.96     10.52 o 
  -9   6   8      128.68      167.35     31.98 o 
  -8   6   8       22.96       27.20     17.85 o 
  -7   6   8       62.97       57.52     18.08 o 
  -6   6   8      256.19      260.84     37.55 o 
  -5   6   8      337.39      361.15     43.81 o 
  -4   6   8      262.94      270.65     29.35 o 
  -3   6   8        5.59       -8.55      9.67 o 
  -2   6   8     1280.82     1298.45     65.08 o 
  -1   6   8       91.48      121.08     20.95 o 
   0   6   8      323.56      360.83     34.33 o 
   1   6   8      121.10      135.25     16.85 o 
   2   6   8       98.81       94.56     14.66 o 
  -7   7   8       44.35       45.90     18.42 o 
  -6   7   8       54.60       31.74     15.45 o 
  -5   7   8        0.15      -12.86     12.86 o 
  -4   7   8        7.28        7.74      8.47 o 
  -3   7   8       37.74       13.63     10.95 o 
  -2   7   8        8.42        4.51     10.95 o 
  -1   7   8      121.66      105.42     28.21 o 
   0   7   8        4.86        4.91      7.54 o 
 -10   1   9      303.78      252.99     30.51 o 
  -9   1   9        3.78       12.65     10.34 o 
  -8   1   9      444.77      481.60     41.13 o 
  -7   1   9      283.56      268.11     39.63 o 
  -6   1   9      224.51      225.68     28.20 o 
  -5   1   9       22.93       29.29     14.50 o 
  -4   1   9       12.94       49.08     21.70 o 
  -3   1   9      182.89      160.87     34.70 o 
  -2   1   9      305.38      272.82     43.65 o 
  -1   1   9      128.18      165.74     27.64 o 
   0   1   9      526.68      568.91     33.48 o 
   1   1   9      965.39      998.95     53.22 o 
   2   1   9      796.97      829.38     49.10 o 
 -10   2   9        4.93      -12.50     15.35 o 
  -9   2   9       21.44       21.16     17.06 o 
  -8   2   9      110.23      112.86     32.41 o 
  -7   2   9        2.78       22.75     18.21 o 
  -6   2   9      135.54      178.83     38.48 o 
  -5   2   9      117.51       80.75     25.85 o 
  -4   2   9       48.40       26.01     15.87 o 
  -3   2   9       20.75        9.87     11.52 o 
  -2   2   9       48.38       44.10     13.09 o 
  -1   2   9        7.32       21.89      8.75 o 
   0   2   9        2.71        6.48      5.88 o 
   1   2   9       21.41       10.59      6.78 o 
   2   2   9       11.56      -13.54     13.54 o 
  -9   3   9      121.67       90.27     28.47 o 
  -8   3   9      918.89      962.43     85.01 o 
  -7   3   9      703.72      614.98     68.93 o 
  -6   3   9      961.75      959.27     84.03 o 
  -5   3   9      153.84      149.59     35.21 o 
  -4   3   9       28.38       68.20     26.99 o 
  -3   3   9      247.14      235.26     41.00 o 
  -2   3   9       98.37      122.45     19.88 o 
  -1   3   9      166.72      166.43     18.08 o 
   0   3   9      139.64      130.16     15.93 o 
   1   3   9       79.87      141.16     32.34 o 
  -8   4   9        0.03       -8.24     13.03 o 
  -7   4   9        4.62        5.11     16.48 o 
  -6   4   9       33.82       -4.79     16.35 o 
  -5   4   9      320.90      310.84     48.89 o 
  -4   4   9      901.73      892.62     81.80 o 
  -3   4   9      104.30      113.50     31.49 o 
  -2   4   9      154.29      129.97     21.24 o 
  -1   4   9        1.87       -3.73      8.51 o 
   0   4   9        9.10        2.51      8.20 o 
  -6   5   9       30.04       44.23     12.98 o 
  -5   5   9      331.40      256.79     44.69 o 
  -4   5   9       97.62       67.18     24.51 o 
  -3   5   9      212.15      227.61     38.60 o 
  -2   5   9      374.23      409.36     38.60 o 
                                                 
